# Supplementary material for: GALNT2 targeted by miR-139-5p promotes proliferation of clear cell renal cell carcinoma via inhibition of LATS2 activation
Source: Discov Oncol. 2024 Mar 13;15:73. doi: 10.1007/s12672-024-00930-4 (PMC10937861; doi:10.1007/s12672-024-00930-4)
Supplement: Supplementary file 1 — Additional file 1. 296 miRNAs targeted to GALNT2 in mirDIP. [file 12672_2024_930_MOESM1_ESM.xlsx]

## Sheet: Sheet1
296 miRNAs targeted to GALNT2 in mirDIP_E_2023_02_17_22_13_42
Generated at: 2023/02/17 22:13:42
mirDIP version: 5.2.8.1.
Database version: 5.2.3.1
Gene Symbol - GALNT2
Micro RNA -
Minimum Score - High
Results (296)
Gene Symbol	Uniprot	Pseudogene	MicroRNA	Integrated Score	Number of Sources	Score Class	Sources
GALNT2	Q10471		hsa-miR-96-5p	0.862909	16	Very High	BCmicrO|bitargeting_May_2021|CoMeTa|DIANA|MBStar|MirAncesTar|miranda_May_2021|miRcode|miRDB_v6|MiRNATIP|MirSNPInTarget|miRTar2GO|MirTar2|mirzag|MultiMiTar|TargetScan_v7_2
GALNT2	Q10471		hsa-miR-98-5p	0.765631	13	High	BCmicrO|CoMeTa|Cupid|DIANA|MBStar|MirAncesTar|miRcode|miRDB_v6|MiRNATIP|mirzag|MultiMiTar|RNA22|TargetScan_v7_2
GALNT2	Q10471		hsa-let-7g-5p	0.758723	13	High	BCmicrO|CoMeTa|Cupid|DIANA|MBStar|MirAncesTar|miRDB_v6|MiRNATIP|miRTar2GO|mirzag|MultiMiTar|RNA22|TargetScan_v7_2
GALNT2	Q10471		hsa-miR-30b-5p	0.756774	12	High	BCmicrO|CoMeTa|Cupid|DIANA|MirAncesTar|miranda_May_2021|miRDB_v6|MiRNATIP|miRTar2GO|MirTar2|mirzag|TargetScan_v7_2
GALNT2	Q10471		hsa-miR-1271-5p	0.751035	13	Very High	CoMeTa|DIANA|MBStar|MirAncesTar|miranda_May_2021|miRcode|miRDB_v6|MiRNATIP|MirSNPInTarget|MirTar2|mirzag|RNA22|TargetScan_v7_2
GALNT2	Q10471		hsa-let-7i-5p	0.739006	13	High	BCmicrO|CoMeTa|Cupid|DIANA|MBStar|MirAncesTar|miRDB_v6|MiRNATIP|miRTar2GO|mirzag|MultiMiTar|RNA22|TargetScan_v7_2
GALNT2	Q10471		hsa-miR-30c-5p	0.72742	11	High	BCmicrO|CoMeTa|Cupid|DIANA|MirAncesTar|miranda_May_2021|miRDB_v6|MiRNATIP|miRTar2GO|mirzag|TargetScan_v7_2
GALNT2	Q10471		hsa-miR-182-5p	0.722445	10	High	BCmicrO|CoMeTa|Cupid|DIANA|MirAncesTar|miRcode|miRTar2GO|mirzag|MultiMiTar|TargetScan_v7_2
GALNT2	Q10471		hsa-miR-30a-5p	0.713989	12	High	bitargeting_May_2021|CoMeTa|Cupid|DIANA|MirAncesTar|miranda_May_2021|miRDB_v6|MiRNATIP|miRTar2GO|MirTar2|mirzag|TargetScan_v7_2
GALNT2	Q10471		hsa-miR-30e-5p	0.708658	13	High	bitargeting_May_2021|CoMeTa|Cupid|DIANA|MirAncesTar|miranda_May_2021|mirbase|miRDB_v6|MiRNATIP|miRTar2GO|MirTar2|mirzag|TargetScan_v7_2
GALNT2	Q10471		hsa-let-7a-5p	0.70606	12	High	CoMeTa|Cupid|DIANA|MBStar|MirAncesTar|miRDB_v6|MiRNATIP|miRTar2GO|mirzag|MultiMiTar|RNA22|TargetScan_v7_2
GALNT2	Q10471		hsa-let-7e-5p	0.697859	13	High	BCmicrO|CoMeTa|DIANA|MBStar|MirAncesTar|miRDB_v6|mirmap_May_2021|MiRNATIP|miRTar2GO|mirzag|MultiMiTar|RNA22|TargetScan_v7_2
GALNT2	Q10471		hsa-miR-30d-5p	0.696421	11	High	BCmicrO|CoMeTa|DIANA|MirAncesTar|miranda_May_2021|mirbase|miRDB_v6|MiRNATIP|miRTar2GO|mirzag|TargetScan_v7_2
GALNT2	Q10471		hsa-let-7c-5p	0.694899	12	High	BCmicrO|CoMeTa|DIANA|MBStar|MirAncesTar|miRDB_v6|MiRNATIP|miRTar2GO|mirzag|MultiMiTar|RNA22|TargetScan_v7_2
GALNT2	Q10471		hsa-let-7f-5p	0.686622	12	High	BCmicrO|CoMeTa|DIANA|MBStar|MirAncesTar|miRDB_v6|MiRNATIP|miRTar2GO|mirzag|MultiMiTar|RNA22|TargetScan_v7_2
GALNT2	Q10471		hsa-let-7b-5p	0.667638	11	High	BCmicrO|CoMeTa|DIANA|MBStar|MirAncesTar|miRDB_v6|MiRNATIP|mirzag|MultiMiTar|RNA22|TargetScan_v7_2
GALNT2	Q10471		hsa-let-7d-5p	0.652479	12	High	BCmicrO|CoMeTa|DIANA|MBStar|MirAncesTar|miRDB_v6|MiRNATIP|miRTar2GO|mirzag|MultiMiTar|RNA22|TargetScan_v7_2
GALNT2	Q10471		hsa-miR-202-3p	0.650399	11	Very High	BCmicrO|CoMeTa|DIANA|MBStar|MirAncesTar|miRDB_v6|MiRNATIP|MirTar2|mirzag|MultiMiTar|RNA22
GALNT2	Q10471		hsa-miR-942-5p	0.640137	12	Very High	BCmicrO|bitargeting_May_2021|CoMeTa|DIANA|MirAncesTar|miranda_May_2021|miRDB_v6|MiRNATIP|MirSNPInTarget|miRTar2GO|MirTar2|RNA22
GALNT2	Q10471		hsa-miR-429	0.629186	11	High	bitargeting_May_2021|CoMeTa|Cupid|DIANA|MBStar|MirAncesTar|miranda_May_2021|miRcode|MiRNATIP|mirzag|TargetScan_v7_2
GALNT2	Q10471		hsa-miR-200b-3p	0.624126	10	High	BCmicrO|bitargeting_May_2021|CoMeTa|Cupid|DIANA|MBStar|MirAncesTar|MiRNATIP|mirzag|TargetScan_v7_2
GALNT2	Q10471		hsa-miR-149-3p	0.596616	14	Very High	bitargeting_May_2021|DIANA|MBStar|MirAncesTar|miranda_May_2021|miRDB_v6|mirmap_May_2021|MiRNATIP|MirSNPInTarget|miRTar2GO|MirTar2|mirzag|PITA_May_2021|RNA22
GALNT2	Q10471		hsa-miR-7-5p	0.576965	12	High	BCmicrO|bitargeting_May_2021|CoMeTa|DIANA|MBStar|MirAncesTar|miranda_May_2021|miRcode|mirmap_May_2021|MiRNATIP|mirzag|MultiMiTar
GALNT2	Q10471		hsa-miR-765	0.574067	13	High	BCmicrO|bitargeting_May_2021|DIANA|MirAncesTar|miranda_May_2021|miRDB_v6|mirmap_May_2021|MiRNATIP|MirSNPInTarget|MirTar2|mirzag|PITA_May_2021|RNA22
GALNT2	Q10471		hsa-miR-193b-3p	0.568742	12	High	BCmicrO|CoMeTa|DIANA|MBStar|MirAncesTar|miranda_May_2021|miRcode|MiRNATIP|MirSNPInTarget|miRTar2GO|MultiMiTar|PITA_May_2021
GALNT2	Q10471		hsa-miR-1224-5p	0.568338	11	Very High	BCmicrO|bitargeting_May_2021|CoMeTa|DIANA|MirAncesTar|miRDB_v6|MiRNATIP|miRTar2GO|mirzag|MultiMiTar|RNA22
GALNT2	Q10471		hsa-miR-4728-5p	0.564361	13	Very High	bitargeting_May_2021|DIANA|MBStar|MirAncesTar|miranda_May_2021|miRDB_v6|mirmap_May_2021|MiRNATIP|MirSNPInTarget|MirTar2|mirzag|PITA_May_2021|RNA22
GALNT2	Q10471		hsa-miR-224-5p	0.564241	9	High	BCmicrO|CoMeTa|Cupid|DIANA|MirAncesTar|MiRNATIP|MirSNPInTarget|miRTar2GO|mirzag
GALNT2	Q10471		hsa-miR-875-3p	0.560375	11	High	BCmicrO|CoMeTa|DIANA|MBStar|MirAncesTar|miranda_May_2021|miRDB_v6|MirTar2|mirzag|MultiMiTar|RNA22
GALNT2	Q10471		hsa-miR-450b-5p	0.55748	10	High	BCmicrO|CoMeTa|Cupid|DIANA|MBStar|MirAncesTar|miranda_May_2021|miRDB_v6|MirTar2|mirzag
GALNT2	Q10471		hsa-miR-494-3p	0.553983	10	High	BCmicrO|CoMeTa|DIANA|MBStar|MirAncesTar|miranda_May_2021|miRDB_v6|mirmap_May_2021|MirTar2|mirzag
GALNT2	Q10471		hsa-miR-1207-5p	0.553548	13	High	BCmicrO|bitargeting_May_2021|CoMeTa|DIANA|MirAncesTar|miranda_May_2021|miRDB_v6|mirmap_May_2021|MiRNATIP|MirSNPInTarget|mirzag|PITA_May_2021|RNA22
GALNT2	Q10471		hsa-miR-548k	0.547768	10	High	BCmicrO|CoMeTa|Cupid|DIANA|MBStar|MirAncesTar|miranda_May_2021|MiRNATIP|MirTar2|mirzag
GALNT2	Q10471		hsa-miR-214-3p	0.544923	11	High	CoMeTa|DIANA|MBStar|MirAncesTar|miranda_May_2021|miRcode|mirmap_May_2021|MiRNATIP|miRTar2GO|MultiMiTar|RNA22
GALNT2	Q10471		hsa-miR-200c-3p	0.540886	8	High	BCmicrO|CoMeTa|DIANA|MBStar|MirAncesTar|MiRNATIP|mirzag|TargetScan_v7_2
GALNT2	Q10471		hsa-miR-561-3p	0.539886	9	High	BCmicrO|CoMeTa|Cupid|MBStar|MirAncesTar|miranda_May_2021|miRDB_v6|MiRNATIP|mirzag
GALNT2	Q10471		hsa-miR-663a	0.529443	12	Very High	BCmicrO|bitargeting_May_2021|DIANA|MirAncesTar|miRDB_v6|mirmap_May_2021|MiRNATIP|MirSNPInTarget|miRTar2GO|mirzag|PITA_May_2021|RNA22
GALNT2	Q10471		hsa-miR-1260a	0.500756	13	Very High	BCmicrO|bitargeting_May_2021|CoMeTa|DIANA|MBStar|MirAncesTar|miranda_May_2021|mirCoX|miRDB_v6|mirmap_May_2021|MiRNATIP|MirSNPInTarget|mirzag
GALNT2	Q10471		hsa-miR-423-5p	0.488998	12	High	bitargeting_May_2021|DIANA|MBStar|MirAncesTar|miranda_May_2021|mirbase|mirmap_May_2021|MiRNATIP|MirSNPInTarget|miRTar2GO|PITA_May_2021|RNA22
GALNT2	Q10471		hsa-miR-3148	0.488816	9	High	DIANA|MBStar|MirAncesTar|miranda_May_2021|miRDB_v6|mirmap_May_2021|MiRNATIP|MirTar2|mirzag
GALNT2	Q10471		hsa-miR-1253	0.478786	11	High	BCmicrO|bitargeting_May_2021|CoMeTa|DIANA|MBStar|MirAncesTar|miranda_May_2021|mirmap_May_2021|MiRNATIP|MirSNPInTarget|mirzag
GALNT2	Q10471		hsa-miR-592	0.477349	9	High	BCmicrO|CoMeTa|Cupid|DIANA|MirAncesTar|miranda_May_2021|MiRNATIP|mirzag|MultiMiTar
GALNT2	Q10471		hsa-miR-520g-3p	0.476699	9	High	BCmicrO|CoMeTa|MBStar|MirAncesTar|miranda_May_2021|MiRNATIP|MirSNPInTarget|mirzag|MultiMiTar
GALNT2	Q10471		hsa-miR-3657	0.47209	10	Very High	bitargeting_May_2021|Cupid|DIANA|MirAncesTar|miranda_May_2021|miRDB_v6|MiRNATIP|MirTar2|mirzag|RNA22
GALNT2	Q10471		hsa-miR-548aw	0.45974	7	High	DIANA|MBStar|MirAncesTar|miRDB_v6|MiRNATIP|MirTar2|mirzag
GALNT2	Q10471		hsa-miR-520h	0.451421	9	High	BCmicrO|Cupid|MBStar|MirAncesTar|miranda_May_2021|MiRNATIP|MirSNPInTarget|mirzag|MultiMiTar
GALNT2	Q10471		hsa-miR-4495	0.444875	10	High	bitargeting_May_2021|DIANA|MBStar|MirAncesTar|miranda_May_2021|miRDB_v6|MiRNATIP|MirSNPInTarget|MirTar2|mirzag
GALNT2	Q10471		hsa-miR-4500	0.444693	8	High	DIANA|MBStar|MirAncesTar|miRcode|miRDB_v6|MiRNATIP|mirzag|RNA22
GALNT2	Q10471		hsa-miR-193a-3p	0.441604	10	High	BCmicrO|DIANA|MBStar|MirAncesTar|miranda_May_2021|miRcode|MiRNATIP|MirSNPInTarget|miRTar2GO|MultiMiTar
GALNT2	Q10471		hsa-miR-199a-3p	0.441521	9	High	BCmicrO|bitargeting_May_2021|DIANA|MBStar|MirAncesTar|MiRNATIP|miRTar2GO|mirzag|MultiMiTar
GALNT2	Q10471		hsa-miR-675-5p	0.437492	11	Very High	BCmicrO|bitargeting_May_2021|MBStar|MirAncesTar|miranda_May_2021|MiRNATIP|MirSNPInTarget|miRTar2GO|mirzag|PITA_May_2021|RNA22
GALNT2	Q10471		hsa-let-7a-2-3p	0.432032	9	High	bitargeting_May_2021|DIANA|MirAncesTar|miranda_May_2021|mirmap_May_2021|MiRNATIP|MirTar2|mirzag|RNA22
GALNT2	Q10471		hsa-miR-139-5p	0.430561	10	High	BCmicrO|bitargeting_May_2021|MirAncesTar|miranda_May_2021|mirbase|miRcode|mirCoX|MirSNPInTarget|miRTar2GO|PITA_May_2021
GALNT2	Q10471		hsa-miR-1270	0.427541	10	High	BCmicrO|CoMeTa|DIANA|MBStar|MirAncesTar|miranda_May_2021|miRDB_v6|MiRNATIP|mirzag|RNA22
GALNT2	Q10471		hsa-let-7g-3p	0.426686	8	High	bitargeting_May_2021|DIANA|MirAncesTar|miranda_May_2021|mirmap_May_2021|MiRNATIP|MirTar2|mirzag
GALNT2	Q10471		hsa-miR-30b-3p	0.424559	10	High	bitargeting_May_2021|DIANA|MirAncesTar|miranda_May_2021|miRDB_v6|MiRNATIP|MirSNPInTarget|miRTar2GO|mirzag|RNA22
GALNT2	Q10471		hsa-miR-491-5p	0.42055	8	High	BCmicrO|DIANA|MirAncesTar|miranda_May_2021|miRDB_v6|MiRNATIP|miRTar2GO|mirzag
GALNT2	Q10471		hsa-miR-634	0.419071	9	High	BCmicrO|CoMeTa|DIANA|MirAncesTar|miranda_May_2021|mirmap_May_2021|MiRNATIP|mirzag|MultiMiTar
GALNT2	Q10471		hsa-miR-5088-5p	0.416948	11	Very High	bitargeting_May_2021|DIANA|MirAncesTar|miranda_May_2021|miRDB_v6|mirmap_May_2021|MiRNATIP|MirTar2|mirzag|PITA_May_2021|RNA22
GALNT2	Q10471		hsa-miR-620	0.410178	9	High	BCmicrO|CoMeTa|DIANA|MBStar|MirAncesTar|miranda_May_2021|miRDB_v6|MiRNATIP|MirTar2
GALNT2	Q10471		hsa-miR-744-5p	0.409564	9	High	BCmicrO|bitargeting_May_2021|MirAncesTar|miranda_May_2021|mirmap_May_2021|MirSNPInTarget|miRTar2GO|PITA_May_2021|RNA22
GALNT2	Q10471		hsa-miR-591	0.409467	9	Very High	BCmicrO|CoMeTa|DIANA|MirAncesTar|miRDB_v6|mirmap_May_2021|MiRNATIP|mirzag|RNA22
GALNT2	Q10471		hsa-miR-4694-3p	0.409342	8	High	DIANA|MBStar|MirAncesTar|miranda_May_2021|miRDB_v6|MiRNATIP|MirTar2|mirzag
GALNT2	Q10471		hsa-miR-4753-3p	0.408757	9	High	DIANA|MBStar|MirAncesTar|miranda_May_2021|miRDB_v6|MiRNATIP|MirSNPInTarget|MirTar2|RNA22
GALNT2	Q10471		hsa-miR-484	0.40615	8	High	BCmicrO|bitargeting_May_2021|MirAncesTar|miranda_May_2021|MiRNATIP|miRTar2GO|MultiMiTar|RNA22
GALNT2	Q10471		hsa-miR-4433a-3p	0.40053	10	Very High	bitargeting_May_2021|MBStar|MirAncesTar|miranda_May_2021|mirmap_May_2021|MiRNATIP|MirSNPInTarget|mirzag|PITA_May_2021|RNA22
GALNT2	Q10471		hsa-miR-1193	0.398631	10	Very High	DIANA|MBStar|MirAncesTar|miranda_May_2021|miRDB_v6|mirmap_May_2021|MiRNATIP|MirTar2|mirzag|RNA22
GALNT2	Q10471		hsa-miR-4433a-5p	0.39851	9	Very High	DIANA|MBStar|MirAncesTar|miRDB_v6|mirmap_May_2021|MiRNATIP|MirSNPInTarget|MirTar2|mirzag
GALNT2	Q10471		hsa-miR-299-3p	0.397256	10	High	BCmicrO|bitargeting_May_2021|DIANA|MirAncesTar|miranda_May_2021|mirCoX|MiRNATIP|MirSNPInTarget|miRTar2GO|PITA_May_2021
GALNT2	Q10471		hsa-miR-6883-5p	0.3964	9	Very High	bitargeting_May_2021|MirAncesTar|miranda_May_2021|miRDB_v6|mirmap_May_2021|MiRNATIP|mirzag|PITA_May_2021|RNA22
GALNT2	Q10471		hsa-miR-339-5p	0.393821	9	High	BCmicrO|bitargeting_May_2021|MirAncesTar|miranda_May_2021|MiRNATIP|miRTar2GO|mirzag|PITA_May_2021|RNA22
GALNT2	Q10471		hsa-miR-342-5p	0.39318	11	High	BCmicrO|bitargeting_May_2021|DIANA|MirAncesTar|miranda_May_2021|mirmap_May_2021|MiRNATIP|MirSNPInTarget|miRTar2GO|mirzag|RNA22
GALNT2	Q10471		hsa-miR-892a	0.392341	9	High	BCmicrO|bitargeting_May_2021|CoMeTa|DIANA|MirAncesTar|miranda_May_2021|MiRNATIP|mirzag|RNA22
GALNT2	Q10471		hsa-miR-29b-2-5p	0.392251	9	High	DIANA|MBStar|MirAncesTar|miranda_May_2021|MiRNATIP|miRTar2GO|MirTar2|mirzag|RNA22
GALNT2	Q10471		hsa-miR-4458	0.391845	9	High	DIANA|MBStar|MirAncesTar|miRcode|miRDB_v6|mirmap_May_2021|MiRNATIP|mirzag|RNA22
GALNT2	Q10471		hsa-miR-375-3p	0.387684	7	High	BCmicrO|bitargeting_May_2021|CoMeTa|MirAncesTar|miranda_May_2021|miRTar2GO|RNA22
GALNT2	Q10471		hsa-miR-4755-3p	0.38627	10	High	bitargeting_May_2021|DIANA|MBStar|MirAncesTar|miranda_May_2021|miRDB_v6|mirmap_May_2021|MiRNATIP|MirSNPInTarget|RNA22
GALNT2	Q10471		hsa-miR-6785-5p	0.384974	9	High	bitargeting_May_2021|MirAncesTar|miranda_May_2021|miRDB_v6|mirmap_May_2021|MiRNATIP|mirzag|PITA_May_2021|RNA22
GALNT2	Q10471		hsa-miR-1182	0.384069	10	High	BCmicrO|bitargeting_May_2021|DIANA|MirAncesTar|miranda_May_2021|MiRNATIP|MirSNPInTarget|mirzag|PITA_May_2021|RNA22
GALNT2	Q10471		hsa-miR-7106-5p	0.379532	9	High	bitargeting_May_2021|MirAncesTar|miranda_May_2021|miRDB_v6|mirmap_May_2021|MiRNATIP|mirzag|PITA_May_2021|RNA22
GALNT2	Q10471		hsa-miR-3934-5p	0.370997	9	High	bitargeting_May_2021|MBStar|MirAncesTar|miranda_May_2021|MiRNATIP|MirSNPInTarget|miRTar2GO|PITA_May_2021|RNA22
GALNT2	Q10471		hsa-miR-4682	0.370601	8	Very High	DIANA|MirAncesTar|miranda_May_2021|miRDB_v6|MiRNATIP|MirTar2|mirzag|RNA22
GALNT2	Q10471		hsa-miR-1909-3p	0.368036	11	High	BCmicrO|bitargeting_May_2021|DIANA|MirAncesTar|miranda_May_2021|mirmap_May_2021|MiRNATIP|MirSNPInTarget|miRTar2GO|PITA_May_2021|RNA22
GALNT2	Q10471		hsa-miR-1908-5p	0.363132	12	Very High	BCmicrO|bitargeting_May_2021|DIANA|MirAncesTar|miranda_May_2021|miRDB_v6|mirmap_May_2021|MiRNATIP|MirSNPInTarget|mirzag|PITA_May_2021|RNA22
GALNT2	Q10471		hsa-miR-1260b	0.362761	10	High	bitargeting_May_2021|MBStar|MirAncesTar|miranda_May_2021|mirCoX|miRDB_v6|mirmap_May_2021|MiRNATIP|MirSNPInTarget|mirzag
GALNT2	Q10471		hsa-miR-549a-3p	0.358987	8	High	BCmicrO|bitargeting_May_2021|CoMeTa|DIANA|MirAncesTar|miranda_May_2021|mirmap_May_2021|mirzag
GALNT2	Q10471		hsa-miR-1915-3p	0.358439	11	High	BCmicrO|bitargeting_May_2021|DIANA|MirAncesTar|mirmap_May_2021|MiRNATIP|MirSNPInTarget|MirTar2|mirzag|PITA_May_2021|RNA22
GALNT2	Q10471		hsa-miR-2110	0.357328	9	High	bitargeting_May_2021|DIANA|MirAncesTar|miranda_May_2021|mirCoX|miRTar2GO|mirzag|PITA_May_2021|RNA22
GALNT2	Q10471		hsa-miR-4725-3p	0.356632	11	High	bitargeting_May_2021|DIANA|MBStar|MirAncesTar|miranda_May_2021|mirmap_May_2021|MiRNATIP|MirSNPInTarget|mirzag|PITA_May_2021|RNA22
GALNT2	Q10471		hsa-miR-3689b-3p	0.354678	10	High	bitargeting_May_2021|DIANA|MirAncesTar|miranda_May_2021|miRDB_v6|MiRNATIP|MirSNPInTarget|mirzag|PITA_May_2021|RNA22
GALNT2	Q10471		hsa-miR-3689c	0.354678	10	High	bitargeting_May_2021|DIANA|MirAncesTar|miranda_May_2021|miRDB_v6|MiRNATIP|MirSNPInTarget|mirzag|PITA_May_2021|RNA22
GALNT2	Q10471		hsa-miR-342-3p	0.3512	7	High	BCmicrO|DIANA|MirAncesTar|miranda_May_2021|MiRNATIP|MirSNPInTarget|miRTar2GO
GALNT2	Q10471		hsa-miR-199b-3p	0.351169	9	High	BCmicrO|bitargeting_May_2021|DIANA|MBStar|MirAncesTar|MiRNATIP|mirzag|MultiMiTar|RNA22
GALNT2	Q10471		hsa-miR-3126-5p	0.345116	11	Very High	bitargeting_May_2021|DIANA|MBStar|MirAncesTar|miRDB_v6|mirmap_May_2021|MiRNATIP|MirSNPInTarget|mirzag|PITA_May_2021|RNA22
GALNT2	Q10471		hsa-miR-1914-3p	0.335533	10	High	bitargeting_May_2021|DIANA|MirAncesTar|miranda_May_2021|mirmap_May_2021|MiRNATIP|MirSNPInTarget|miRTar2GO|PITA_May_2021|RNA22
GALNT2	Q10471		hsa-miR-561-5p	0.332432	6	High	DIANA|MBStar|MirAncesTar|miranda_May_2021|miRDB_v6|MirTar2
GALNT2	Q10471		hsa-miR-5004-5p	0.330473	8	High	DIANA|MBStar|MirAncesTar|miranda_May_2021|miRDB_v6|mirmap_May_2021|MiRNATIP|mirzag
GALNT2	Q10471		hsa-miR-597-5p	0.329031	8	High	BCmicrO|CoMeTa|DIANA|MirAncesTar|miranda_May_2021|MiRNATIP|mirzag|RNA22
GALNT2	Q10471		hsa-miR-3179	0.328911	10	High	bitargeting_May_2021|DIANA|MBStar|MirAncesTar|miranda_May_2021|mirmap_May_2021|MiRNATIP|MirSNPInTarget|mirzag|RNA22
GALNT2	Q10471		hsa-miR-4284	0.327982	8	High	bitargeting_May_2021|DIANA|MBStar|MirAncesTar|miRDB_v6|mirmap_May_2021|MiRNATIP|MirSNPInTarget
GALNT2	Q10471		hsa-miR-6743-5p	0.326619	9	Very High	bitargeting_May_2021|MirAncesTar|miranda_May_2021|miRDB_v6|mirmap_May_2021|MiRNATIP|mirzag|PITA_May_2021|RNA22
GALNT2	Q10471		hsa-miR-5584-3p	0.323519	8	High	bitargeting_May_2021|DIANA|MBStar|MirAncesTar|miranda_May_2021|MiRNATIP|mirzag|RNA22
GALNT2	Q10471		hsa-miR-6836-5p	0.318076	8	Very High	bitargeting_May_2021|MirAncesTar|miranda_May_2021|miRDB_v6|mirmap_May_2021|MiRNATIP|PITA_May_2021|RNA22
GALNT2	Q10471		hsa-miR-668-3p	0.317705	9	High	BCmicrO|DIANA|MBStar|MirAncesTar|miranda_May_2021|miRDB_v6|MiRNATIP|MirSNPInTarget|RNA22
GALNT2	Q10471		hsa-miR-3184-5p	0.315739	10	High	bitargeting_May_2021|DIANA|MBStar|MirAncesTar|miranda_May_2021|mirmap_May_2021|MiRNATIP|MirSNPInTarget|PITA_May_2021|RNA22
GALNT2	Q10471		hsa-miR-4303	0.315472	8	High	bitargeting_May_2021|MirAncesTar|miRDB_v6|MiRNATIP|MirTar2|mirzag|PITA_May_2021|RNA22
GALNT2	Q10471		hsa-miR-4786-3p	0.314342	9	High	bitargeting_May_2021|DIANA|MirAncesTar|miranda_May_2021|miRDB_v6|mirmap_May_2021|MiRNATIP|MirSNPInTarget|RNA22
GALNT2	Q10471		hsa-miR-1226-5p	0.313349	8	High	bitargeting_May_2021|MBStar|MirAncesTar|miranda_May_2021|MiRNATIP|miRTar2GO|PITA_May_2021|RNA22
GALNT2	Q10471		hsa-miR-135a-3p	0.311655	10	Very High	bitargeting_May_2021|DIANA|MBStar|MirAncesTar|miranda_May_2021|mirmap_May_2021|MirSNPInTarget|mirzag|PITA_May_2021|RNA22
GALNT2	Q10471		hsa-miR-6779-5p	0.310896	8	High	bitargeting_May_2021|MirAncesTar|miranda_May_2021|miRDB_v6|MiRNATIP|mirzag|PITA_May_2021|RNA22
GALNT2	Q10471		hsa-miR-103a-2-5p	0.31008	8	High	bitargeting_May_2021|DIANA|MBStar|MirAncesTar|miranda_May_2021|MirSNPInTarget|miRTar2GO|RNA22
GALNT2	Q10471		hsa-miR-874-3p	0.310049	7	High	bitargeting_May_2021|DIANA|MirAncesTar|miranda_May_2021|MiRNATIP|miRTar2GO|RNA22
GALNT2	Q10471		hsa-miR-3689a-3p	0.307372	8	High	DIANA|MirAncesTar|miRDB_v6|MiRNATIP|MirSNPInTarget|mirzag|PITA_May_2021|RNA22
GALNT2	Q10471		hsa-miR-4688	0.307113	11	High	bitargeting_May_2021|DIANA|MBStar|MirAncesTar|miranda_May_2021|miRDB_v6|mirmap_May_2021|MiRNATIP|mirzag|PITA_May_2021|RNA22
GALNT2	Q10471		hsa-miR-6749-3p	0.305841	6	High	bitargeting_May_2021|MirAncesTar|miranda_May_2021|MiRNATIP|mirzag|PITA_May_2021
GALNT2	Q10471		hsa-miR-4534	0.305654	9	High	bitargeting_May_2021|DIANA|MBStar|MirAncesTar|miRDB_v6|MiRNATIP|mirzag|PITA_May_2021|RNA22
GALNT2	Q10471		hsa-miR-5196-3p	0.304398	6	Very High	DIANA|MirAncesTar|miRDB_v6|MiRNATIP|MirTar2|mirzag
GALNT2	Q10471		hsa-miR-3151-5p	0.303328	11	High	bitargeting_May_2021|DIANA|MirAncesTar|miranda_May_2021|miRDB_v6|mirmap_May_2021|MiRNATIP|MirSNPInTarget|mirzag|PITA_May_2021|RNA22
GALNT2	Q10471		hsa-miR-6856-5p	0.30107	8	High	bitargeting_May_2021|MirAncesTar|miranda_May_2021|mirmap_May_2021|MiRNATIP|mirzag|PITA_May_2021|RNA22
GALNT2	Q10471		hsa-miR-4667-3p	0.300523	7	High	bitargeting_May_2021|MirAncesTar|miRDB_v6|MiRNATIP|MirTar2|mirzag|PITA_May_2021
GALNT2	Q10471		hsa-miR-639	0.299676	7	High	BCmicrO|bitargeting_May_2021|MirAncesTar|miranda_May_2021|MiRNATIP|miRTar2GO|RNA22
GALNT2	Q10471		hsa-miR-3667-5p	0.296907	8	High	MBStar|MirAncesTar|miRDB_v6|mirmap_May_2021|MiRNATIP|MirTar2|mirzag|RNA22
GALNT2	Q10471		hsa-miR-6787-5p	0.294237	9	Very High	bitargeting_May_2021|MirAncesTar|miranda_May_2021|miRDB_v6|mirmap_May_2021|MiRNATIP|mirzag|PITA_May_2021|RNA22
GALNT2	Q10471		hsa-miR-582-3p	0.293312	6	High	BCmicrO|Cupid|DIANA|MBStar|MirAncesTar|miranda_May_2021
GALNT2	Q10471		hsa-miR-345-5p	0.289485	7	High	BCmicrO|MBStar|MirAncesTar|miranda_May_2021|MirSNPInTarget|miRTar2GO|RNA22
GALNT2	Q10471		hsa-miR-6782-5p	0.287915	8	Very High	bitargeting_May_2021|MirAncesTar|miranda_May_2021|mirmap_May_2021|MiRNATIP|mirzag|PITA_May_2021|RNA22
GALNT2	Q10471		hsa-miR-1273h-5p	0.286032	8	High	bitargeting_May_2021|MirAncesTar|miranda_May_2021|miRDB_v6|MiRNATIP|mirzag|PITA_May_2021|RNA22
GALNT2	Q10471		hsa-miR-3176	0.282294	8	High	bitargeting_May_2021|DIANA|MBStar|MirAncesTar|MiRNATIP|miRTar2GO|PITA_May_2021|RNA22
GALNT2	Q10471		hsa-miR-365a-5p	0.281505	8	High	bitargeting_May_2021|DIANA|MBStar|MirAncesTar|MiRNATIP|miRTar2GO|PITA_May_2021|RNA22
GALNT2	Q10471		hsa-miR-4767	0.280033	10	Very High	bitargeting_May_2021|DIANA|MirAncesTar|miranda_May_2021|mirmap_May_2021|MiRNATIP|MirSNPInTarget|mirzag|PITA_May_2021|RNA22
GALNT2	Q10471		hsa-miR-18a-3p	0.27561	6	High	bitargeting_May_2021|MirAncesTar|miranda_May_2021|MiRNATIP|miRTar2GO|PITA_May_2021
GALNT2	Q10471		hsa-miR-4277	0.275162	6	High	DIANA|MirAncesTar|miranda_May_2021|MiRNATIP|mirzag|RNA22
GALNT2	Q10471		hsa-miR-4745-3p	0.273502	9	Very High	bitargeting_May_2021|DIANA|MBStar|MirAncesTar|miranda_May_2021|mirmap_May_2021|MiRNATIP|MirSNPInTarget|PITA_May_2021
GALNT2	Q10471		hsa-miR-6780a-5p	0.271766	7	High	bitargeting_May_2021|MirAncesTar|miRDB_v6|MiRNATIP|mirzag|PITA_May_2021|RNA22
GALNT2	Q10471		hsa-miR-7162-3p	0.270727	6	Very High	MirAncesTar|miranda_May_2021|miRDB_v6|MiRNATIP|mirzag|RNA22
GALNT2	Q10471		hsa-miR-379-5p	0.269779	7	High	BCmicrO|bitargeting_May_2021|DIANA|MirAncesTar|miranda_May_2021|MirSNPInTarget|mirzag
GALNT2	Q10471		hsa-miR-6134	0.267752	10	High	bitargeting_May_2021|MBStar|MirAncesTar|miranda_May_2021|miRDB_v6|mirmap_May_2021|MiRNATIP|mirzag|PITA_May_2021|RNA22
GALNT2	Q10471		hsa-miR-197-5p	0.267694	9	High	bitargeting_May_2021|MirAncesTar|miranda_May_2021|mirmap_May_2021|MiRNATIP|MirSNPInTarget|mirzag|PITA_May_2021|RNA22
GALNT2	Q10471		hsa-miR-6848-5p	0.265558	7	High	bitargeting_May_2021|MirAncesTar|miranda_May_2021|mirmap_May_2021|MiRNATIP|PITA_May_2021|RNA22
GALNT2	Q10471		hsa-miR-5580-5p	0.265289	9	High	bitargeting_May_2021|DIANA|MirAncesTar|miranda_May_2021|miRDB_v6|MiRNATIP|mirzag|PITA_May_2021|RNA22
GALNT2	Q10471		hsa-miR-7843-5p	0.264004	8	High	bitargeting_May_2021|MirAncesTar|miranda_May_2021|miRDB_v6|mirmap_May_2021|MiRNATIP|PITA_May_2021|RNA22
GALNT2	Q10471		hsa-miR-6796-5p	0.263804	8	Very High	bitargeting_May_2021|MirAncesTar|miranda_May_2021|miRDB_v6|MiRNATIP|mirzag|PITA_May_2021|RNA22
GALNT2	Q10471		hsa-miR-3132	0.261651	9	High	bitargeting_May_2021|DIANA|MirAncesTar|mirmap_May_2021|MiRNATIP|MirSNPInTarget|mirzag|PITA_May_2021|RNA22
GALNT2	Q10471		hsa-miR-1286	0.261161	8	High	bitargeting_May_2021|DIANA|MirAncesTar|miranda_May_2021|miRDB_v6|mirmap_May_2021|MiRNATIP|RNA22
GALNT2	Q10471		hsa-miR-5006-5p	0.260703	9	High	bitargeting_May_2021|MBStar|MirAncesTar|miranda_May_2021|mirmap_May_2021|MiRNATIP|MirSNPInTarget|PITA_May_2021|RNA22
GALNT2	Q10471		hsa-miR-3190-5p	0.260023	8	High	DIANA|MBStar|MirAncesTar|miranda_May_2021|miRDB_v6|mirmap_May_2021|mirzag|RNA22
GALNT2	Q10471		hsa-miR-541-5p	0.258318	8	High	DIANA|MBStar|MirAncesTar|miranda_May_2021|mirmap_May_2021|MiRNATIP|MirSNPInTarget|mirzag
GALNT2	Q10471		hsa-miR-4502	0.257666	7	High	DIANA|MBStar|MirAncesTar|miranda_May_2021|MirSNPInTarget|mirzag|RNA22
GALNT2	Q10471		hsa-miR-5187-5p	0.25685	9	High	bitargeting_May_2021|DIANA|MirAncesTar|miranda_May_2021|miRDB_v6|MiRNATIP|mirzag|PITA_May_2021|RNA22
GALNT2	Q10471		hsa-miR-92b-5p	0.255321	8	High	bitargeting_May_2021|MirAncesTar|miranda_May_2021|mirmap_May_2021|MiRNATIP|miRTar2GO|PITA_May_2021|RNA22
GALNT2	Q10471		hsa-miR-3922-5p	0.255146	8	High	bitargeting_May_2021|DIANA|MBStar|MirAncesTar|miranda_May_2021|mirmap_May_2021|MiRNATIP|MirSNPInTarget
GALNT2	Q10471		hsa-miR-6786-3p	0.254258	8	Very High	bitargeting_May_2021|MirAncesTar|miranda_May_2021|miRDB_v6|mirmap_May_2021|MiRNATIP|mirzag|PITA_May_2021
GALNT2	Q10471		hsa-miR-5589-5p	0.254237	9	High	bitargeting_May_2021|DIANA|MBStar|MirAncesTar|miranda_May_2021|MiRNATIP|MirSNPInTarget|PITA_May_2021|RNA22
GALNT2	Q10471		hsa-miR-147b-3p	0.254114	8	High	BCmicrO|bitargeting_May_2021|MirAncesTar|mirbase|mirCoX|MiRNATIP|MirSNPInTarget|RNA22
GALNT2	Q10471		hsa-miR-6504-5p	0.253863	7	High	bitargeting_May_2021|MBStar|MirAncesTar|miranda_May_2021|miRDB_v6|MiRNATIP|RNA22
GALNT2	Q10471		hsa-miR-6132	0.253073	8	High	bitargeting_May_2021|MirAncesTar|miranda_May_2021|miRDB_v6|mirmap_May_2021|MiRNATIP|PITA_May_2021|RNA22
GALNT2	Q10471		hsa-miR-632	0.25194	8	High	bitargeting_May_2021|DIANA|MBStar|MirAncesTar|miranda_May_2021|MiRNATIP|MirSNPInTarget|RNA22
GALNT2	Q10471		hsa-miR-4481	0.251461	8	High	bitargeting_May_2021|DIANA|MBStar|MirAncesTar|MiRNATIP|mirzag|PITA_May_2021|RNA22
GALNT2	Q10471		hsa-miR-3943	0.249133	8	High	bitargeting_May_2021|DIANA|MirAncesTar|miranda_May_2021|mirmap_May_2021|MiRNATIP|MirSNPInTarget|PITA_May_2021
GALNT2	Q10471		hsa-miR-3928-3p	0.247278	9	High	bitargeting_May_2021|DIANA|MBStar|MirAncesTar|miranda_May_2021|mirmap_May_2021|MiRNATIP|PITA_May_2021|RNA22
GALNT2	Q10471		hsa-miR-4512	0.247199	7	High	MirAncesTar|miranda_May_2021|miRDB_v6|mirmap_May_2021|MiRNATIP|MirSNPInTarget|RNA22
GALNT2	Q10471		hsa-miR-548ad-3p	0.245952	7	High	DIANA|MBStar|MirAncesTar|miranda_May_2021|mirmap_May_2021|MiRNATIP|MirSNPInTarget
GALNT2	Q10471		hsa-miR-6799-5p	0.244939	7	High	MirAncesTar|miRDB_v6|mirmap_May_2021|MiRNATIP|mirzag|PITA_May_2021|RNA22
GALNT2	Q10471		hsa-miR-3124-5p	0.244311	7	Very High	bitargeting_May_2021|DIANA|MBStar|MirAncesTar|miRDB_v6|MiRNATIP|mirzag
GALNT2	Q10471		hsa-miR-6890-5p	0.243325	8	Very High	bitargeting_May_2021|MirAncesTar|miranda_May_2021|miRDB_v6|MiRNATIP|mirzag|PITA_May_2021|RNA22
GALNT2	Q10471		hsa-miR-4734	0.243171	7	Very High	bitargeting_May_2021|MirAncesTar|miranda_May_2021|MiRNATIP|MirSNPInTarget|PITA_May_2021|RNA22
GALNT2	Q10471		hsa-miR-4292	0.241774	8	High	bitargeting_May_2021|MirAncesTar|miranda_May_2021|mirmap_May_2021|MiRNATIP|MirSNPInTarget|PITA_May_2021|RNA22
GALNT2	Q10471		hsa-miR-5681b	0.241287	8	High	DIANA|MBStar|MirAncesTar|miranda_May_2021|MiRNATIP|mirzag|PITA_May_2021|RNA22
GALNT2	Q10471		hsa-miR-146b-3p	0.240475	7	High	DIANA|MirAncesTar|MiRNATIP|MirTar2|mirzag|PITA_May_2021|RNA22
GALNT2	Q10471		hsa-miR-3131	0.239998	7	High	MBStar|MirAncesTar|miranda_May_2021|mirmap_May_2021|MiRNATIP|miRTar2GO|RNA22
GALNT2	Q10471		hsa-miR-5090	0.239908	8	High	bitargeting_May_2021|MirAncesTar|miranda_May_2021|mirmap_May_2021|MiRNATIP|MirSNPInTarget|PITA_May_2021|RNA22
GALNT2	Q10471		hsa-miR-4433b-3p	0.239015	7	Very High	bitargeting_May_2021|MirAncesTar|mirmap_May_2021|MiRNATIP|mirzag|PITA_May_2021|RNA22
GALNT2	Q10471		hsa-miR-4253	0.237478	7	High	DIANA|MirAncesTar|miranda_May_2021|mirmap_May_2021|MiRNATIP|MirSNPInTarget|mirzag
GALNT2	Q10471		hsa-miR-1538	0.23747	10	High	BCmicrO|bitargeting_May_2021|MirAncesTar|miranda_May_2021|mirCoX|mirmap_May_2021|MiRNATIP|MirSNPInTarget|PITA_May_2021|RNA22
GALNT2	Q10471		hsa-miR-4433b-5p	0.23736	5	Very High	bitargeting_May_2021|MirAncesTar|miranda_May_2021|MiRNATIP|mirzag
GALNT2	Q10471		hsa-miR-3922-3p	0.236364	8	High	bitargeting_May_2021|DIANA|MBStar|MirAncesTar|miranda_May_2021|MiRNATIP|mirzag|RNA22
GALNT2	Q10471		hsa-miR-6081	0.236353	8	High	bitargeting_May_2021|MirAncesTar|miranda_May_2021|mirmap_May_2021|MiRNATIP|mirzag|PITA_May_2021|RNA22
GALNT2	Q10471		hsa-miR-6778-5p	0.235797	8	High	bitargeting_May_2021|MirAncesTar|miranda_May_2021|mirmap_May_2021|MiRNATIP|mirzag|PITA_May_2021|RNA22
GALNT2	Q10471		hsa-miR-6728-5p	0.235007	7	High	bitargeting_May_2021|MirAncesTar|miranda_May_2021|miRDB_v6|MiRNATIP|mirzag|PITA_May_2021
GALNT2	Q10471		hsa-miR-6810-3p	0.233953	8	High	bitargeting_May_2021|MirAncesTar|miranda_May_2021|miRDB_v6|MiRNATIP|mirzag|PITA_May_2021|RNA22
GALNT2	Q10471		hsa-miR-4638-5p	0.233121	7	Very High	bitargeting_May_2021|DIANA|MirAncesTar|miranda_May_2021|MiRNATIP|mirzag|RNA22
GALNT2	Q10471		hsa-miR-3689b-5p	0.232953	8	High	DIANA|MBStar|MirAncesTar|miranda_May_2021|MiRNATIP|MirSNPInTarget|mirzag|RNA22
GALNT2	Q10471		hsa-miR-128-1-5p	0.23208	7	Very High	bitargeting_May_2021|MirAncesTar|miranda_May_2021|mirmap_May_2021|MiRNATIP|PITA_May_2021|RNA22
GALNT2	Q10471		hsa-miR-11181-3p	0.23063	6	Very High	bitargeting_May_2021|miranda_May_2021|miRDB_v6|mirmap_May_2021|PITA_May_2021|RNA22
GALNT2	Q10471		hsa-miR-8082	0.230025	7	High	bitargeting_May_2021|MirAncesTar|miranda_May_2021|miRDB_v6|MiRNATIP|mirzag|RNA22
GALNT2	Q10471		hsa-miR-6515-5p	0.229145	8	High	bitargeting_May_2021|MBStar|MirAncesTar|miranda_May_2021|MiRNATIP|mirzag|PITA_May_2021|RNA22
GALNT2	Q10471		hsa-miR-4494	0.228702	8	High	bitargeting_May_2021|DIANA|MBStar|MirAncesTar|miranda_May_2021|MiRNATIP|MirSNPInTarget|RNA22
GALNT2	Q10471		hsa-miR-345-3p	0.228555	7	High	bitargeting_May_2021|MBStar|MirAncesTar|miranda_May_2021|MiRNATIP|MirSNPInTarget|RNA22
GALNT2	Q10471		hsa-miR-6756-3p	0.226712	5	High	bitargeting_May_2021|MirAncesTar|miranda_May_2021|MiRNATIP|PITA_May_2021
GALNT2	Q10471		hsa-miR-4707-5p	0.226622	9	High	bitargeting_May_2021|MirAncesTar|miranda_May_2021|mirmap_May_2021|MiRNATIP|MirSNPInTarget|mirzag|PITA_May_2021|RNA22
GALNT2	Q10471		hsa-miR-4313	0.225496	7	High	bitargeting_May_2021|DIANA|MirAncesTar|miranda_May_2021|mirmap_May_2021|MiRNATIP|MirSNPInTarget
GALNT2	Q10471		hsa-miR-1295a	0.225364	7	High	bitargeting_May_2021|MirAncesTar|miranda_May_2021|mirmap_May_2021|miRTar2GO|PITA_May_2021|RNA22
GALNT2	Q10471		hsa-miR-99a-3p	0.221637	5	High	DIANA|MBStar|MirAncesTar|miRTar2GO|PITA_May_2021
GALNT2	Q10471		hsa-miR-7154-3p	0.221303	8	High	bitargeting_May_2021|MirAncesTar|miranda_May_2021|mirmap_May_2021|MiRNATIP|mirzag|PITA_May_2021|RNA22
GALNT2	Q10471		hsa-miR-6125	0.219561	7	Very High	MBStar|MirAncesTar|miranda_May_2021|mirmap_May_2021|MiRNATIP|PITA_May_2021|RNA22
GALNT2	Q10471		hsa-miR-4769-5p	0.21881	8	High	bitargeting_May_2021|DIANA|MirAncesTar|miranda_May_2021|MiRNATIP|mirzag|PITA_May_2021|RNA22
GALNT2	Q10471		hsa-miR-4654	0.217349	9	High	bitargeting_May_2021|DIANA|MBStar|MirAncesTar|miranda_May_2021|MiRNATIP|mirzag|PITA_May_2021|RNA22
GALNT2	Q10471		hsa-miR-3689a-5p	0.216472	7	High	DIANA|MBStar|MirAncesTar|MiRNATIP|MirSNPInTarget|mirzag|RNA22
GALNT2	Q10471		hsa-miR-3689e	0.216472	7	High	DIANA|MBStar|MirAncesTar|MiRNATIP|MirSNPInTarget|mirzag|RNA22
GALNT2	Q10471		hsa-miR-1470	0.215749	10	High	BCmicrO|bitargeting_May_2021|DIANA|MirAncesTar|miranda_May_2021|mirCoX|mirmap_May_2021|mirzag|PITA_May_2021|RNA22
GALNT2	Q10471		hsa-miR-31-3p	0.215561	5	High	bitargeting_May_2021|MBStar|MirAncesTar|MiRNATIP|miRTar2GO
GALNT2	Q10471		hsa-miR-6776-5p	0.215169	7	High	bitargeting_May_2021|MirAncesTar|miRDB_v6|MiRNATIP|mirzag|PITA_May_2021|RNA22
GALNT2	Q10471		hsa-miR-4700-3p	0.210758	5	High	bitargeting_May_2021|MirAncesTar|miranda_May_2021|mirmap_May_2021|MirSNPInTarget
GALNT2	Q10471		hsa-miR-1307-3p	0.209873	5	High	BCmicrO|MirAncesTar|MiRNATIP|miRTar2GO|RNA22
GALNT2	Q10471		hsa-miR-99b-3p	0.209823	4	High	DIANA|MBStar|MirAncesTar|miRTar2GO
GALNT2	Q10471		hsa-miR-4320	0.209731	7	High	bitargeting_May_2021|DIANA|MirAncesTar|MiRNATIP|MirSNPInTarget|mirzag|RNA22
GALNT2	Q10471		hsa-miR-6875-5p	0.209525	7	High	MirAncesTar|miranda_May_2021|miRDB_v6|mirmap_May_2021|MiRNATIP|mirzag|RNA22
GALNT2	Q10471		hsa-miR-3165	0.20945	7	High	bitargeting_May_2021|DIANA|MirAncesTar|MiRNATIP|MirSNPInTarget|mirzag|RNA22
GALNT2	Q10471		hsa-miR-208a-5p	0.209385	6	High	MirAncesTar|miranda_May_2021|MiRNATIP|mirzag|PITA_May_2021|RNA22
GALNT2	Q10471		hsa-miR-3177-3p	0.207595	7	High	bitargeting_May_2021|MirAncesTar|mirmap_May_2021|MiRNATIP|miRTar2GO|PITA_May_2021|RNA22
GALNT2	Q10471		hsa-miR-6742-5p	0.20753	7	High	bitargeting_May_2021|MirAncesTar|miranda_May_2021|miRDB_v6|MiRNATIP|PITA_May_2021|RNA22
GALNT2	Q10471		hsa-miR-4466	0.207027	7	High	MBStar|MirAncesTar|miranda_May_2021|MiRNATIP|mirzag|PITA_May_2021|RNA22
GALNT2	Q10471		hsa-miR-4489	0.206704	8	High	bitargeting_May_2021|DIANA|MBStar|MirAncesTar|miranda_May_2021|MiRNATIP|PITA_May_2021|RNA22
GALNT2	Q10471		hsa-miR-4677-3p	0.206602	6	High	bitargeting_May_2021|MBStar|MirAncesTar|miranda_May_2021|miRDB_v6|MiRNATIP
GALNT2	Q10471		hsa-miR-3130-3p	0.203162	7	High	bitargeting_May_2021|DIANA|MirAncesTar|miranda_May_2021|MiRNATIP|MirSNPInTarget|PITA_May_2021
GALNT2	Q10471		hsa-miR-3675-5p	0.202949	7	High	bitargeting_May_2021|DIANA|MirAncesTar|miranda_May_2021|MiRNATIP|MirSNPInTarget|mirzag
GALNT2	Q10471		hsa-miR-6750-5p	0.201266	7	High	MirAncesTar|miranda_May_2021|miRDB_v6|mirmap_May_2021|MiRNATIP|mirzag|RNA22
GALNT2	Q10471		hsa-miR-4471	0.200327	6	High	DIANA|MBStar|MirAncesTar|mirmap_May_2021|MirSNPInTarget|mirzag
GALNT2	Q10471		hsa-miR-4508	0.200299	8	High	bitargeting_May_2021|MBStar|MirAncesTar|mirmap_May_2021|MiRNATIP|MirSNPInTarget|PITA_May_2021|RNA22
GALNT2	Q10471		hsa-miR-424-3p	0.200024	8	High	bitargeting_May_2021|DIANA|MBStar|MirAncesTar|miranda_May_2021|mirmap_May_2021|MiRNATIP|mirzag
GALNT2	Q10471		hsa-miR-451a	0.198718	4	High	BCmicrO|MBStar|MiRNATIP|miRTar2GO
GALNT2	Q10471		hsa-miR-6882-3p	0.197928	7	High	bitargeting_May_2021|MirAncesTar|miranda_May_2021|mirmap_May_2021|MiRNATIP|PITA_May_2021|RNA22
GALNT2	Q10471		hsa-miR-3200-5p	0.197525	5	High	DIANA|MBStar|MirAncesTar|MirTar2|mirzag
GALNT2	Q10471		hsa-miR-4761-3p	0.197276	7	High	bitargeting_May_2021|DIANA|MirAncesTar|miranda_May_2021|mirmap_May_2021|MirSNPInTarget|PITA_May_2021
GALNT2	Q10471		hsa-miR-6775-5p	0.196395	6	High	bitargeting_May_2021|MirAncesTar|miranda_May_2021|mirmap_May_2021|PITA_May_2021|RNA22
GALNT2	Q10471		hsa-miR-339-3p	0.195677	7	High	BCmicrO|bitargeting_May_2021|MirAncesTar|miranda_May_2021|mirmap_May_2021|MiRNATIP|RNA22
GALNT2	Q10471		hsa-miR-8069	0.195574	6	High	MirAncesTar|miranda_May_2021|MiRNATIP|mirzag|PITA_May_2021|RNA22
GALNT2	Q10471		hsa-miR-6741-5p	0.195136	6	High	bitargeting_May_2021|MirAncesTar|miranda_May_2021|MiRNATIP|PITA_May_2021|RNA22
GALNT2	Q10471		hsa-miR-6777-5p	0.194751	6	High	bitargeting_May_2021|MirAncesTar|miranda_May_2021|mirmap_May_2021|MiRNATIP|PITA_May_2021
GALNT2	Q10471		hsa-miR-337-5p	0.194611	7	High	BCmicrO|DIANA|MirAncesTar|miranda_May_2021|mirmap_May_2021|MiRNATIP|mirzag
GALNT2	Q10471		hsa-miR-4664-5p	0.193802	7	High	bitargeting_May_2021|DIANA|MirAncesTar|mirmap_May_2021|MirSNPInTarget|mirzag|RNA22
GALNT2	Q10471		hsa-miR-3529-5p	0.193442	7	High	bitargeting_May_2021|DIANA|MirAncesTar|miranda_May_2021|MiRNATIP|MirSNPInTarget|RNA22
GALNT2	Q10471		hsa-miR-3619-3p	0.192868	9	High	bitargeting_May_2021|DIANA|MBStar|MirAncesTar|miranda_May_2021|mirmap_May_2021|MiRNATIP|PITA_May_2021|RNA22
GALNT2	Q10471		hsa-miR-6833-5p	0.192014	6	High	MirAncesTar|miranda_May_2021|miRDB_v6|mirzag|PITA_May_2021|RNA22
GALNT2	Q10471		hsa-miR-6804-5p	0.188545	5	High	MirAncesTar|miRDB_v6|MiRNATIP|mirzag|RNA22
GALNT2	Q10471		hsa-miR-6881-5p	0.18812	8	High	bitargeting_May_2021|MirAncesTar|miranda_May_2021|mirmap_May_2021|MiRNATIP|mirzag|PITA_May_2021|RNA22
GALNT2	Q10471		hsa-miR-8064	0.187215	6	High	bitargeting_May_2021|MirAncesTar|miranda_May_2021|mirmap_May_2021|mirzag|PITA_May_2021
GALNT2	Q10471		hsa-miR-6816-3p	0.186771	5	Very High	bitargeting_May_2021|MirAncesTar|mirmap_May_2021|mirzag|PITA_May_2021
GALNT2	Q10471		hsa-miR-4296	0.185627	7	High	bitargeting_May_2021|DIANA|MirAncesTar|miRDB_v6|MiRNATIP|mirzag|RNA22
GALNT2	Q10471		hsa-miR-106b-3p	0.184198	5	High	MirAncesTar|MiRNATIP|miRTar2GO|PITA_May_2021|RNA22
GALNT2	Q10471		hsa-miR-6838-3p	0.183959	4	High	MirAncesTar|miranda_May_2021|miRDB_v6|mirzag
GALNT2	Q10471		hsa-miR-676-3p	0.18327	6	High	MBStar|MirAncesTar|miranda_May_2021|MiRNATIP|MirSNPInTarget|RNA22
GALNT2	Q10471		hsa-miR-128-2-5p	0.182684	6	High	bitargeting_May_2021|MirAncesTar|miranda_May_2021|mirmap_May_2021|MiRNATIP|PITA_May_2021
GALNT2	Q10471		hsa-miR-7108-3p	0.177983	6	High	bitargeting_May_2021|MirAncesTar|mirmap_May_2021|MiRNATIP|mirzag|PITA_May_2021
GALNT2	Q10471		hsa-miR-4632-3p	0.176314	6	High	DIANA|MirAncesTar|mirmap_May_2021|MiRNATIP|MirSNPInTarget|PITA_May_2021
GALNT2	Q10471		hsa-miR-6800-3p	0.175944	6	High	bitargeting_May_2021|MirAncesTar|miranda_May_2021|MiRNATIP|PITA_May_2021|RNA22
GALNT2	Q10471		hsa-miR-6796-3p	0.173148	4	High	MirAncesTar|miranda_May_2021|mirmap_May_2021|mirzag
GALNT2	Q10471		hsa-miR-3134	0.172614	4	High	MBStar|MirAncesTar|miRDB_v6|mirzag
GALNT2	Q10471		hsa-miR-6822-5p	0.171338	5	High	MirAncesTar|miRDB_v6|mirmap_May_2021|MiRNATIP|mirzag
GALNT2	Q10471		hsa-miR-1281	0.170948	5	High	BCmicrO|bitargeting_May_2021|MirAncesTar|mirmap_May_2021|MiRNATIP
GALNT2	Q10471		hsa-miR-7150	0.170783	7	High	bitargeting_May_2021|MirAncesTar|mirmap_May_2021|MiRNATIP|mirzag|PITA_May_2021|RNA22
GALNT2	Q10471		hsa-miR-4540	0.170482	5	High	DIANA|MirAncesTar|miranda_May_2021|MirSNPInTarget|mirzag
GALNT2	Q10471		hsa-miR-12114	0.169787	5	Very High	bitargeting_May_2021|miranda_May_2021|miRDB_v6|PITA_May_2021|RNA22
GALNT2	Q10471		hsa-miR-6075	0.168789	7	High	MBStar|MirAncesTar|miranda_May_2021|mirmap_May_2021|MiRNATIP|PITA_May_2021|RNA22
GALNT2	Q10471		hsa-miR-4462	0.168719	7	High	bitargeting_May_2021|MirAncesTar|miranda_May_2021|mirmap_May_2021|MiRNATIP|mirzag|PITA_May_2021
GALNT2	Q10471		hsa-miR-1251-3p	0.16867	6	High	bitargeting_May_2021|MirAncesTar|miranda_May_2021|MiRNATIP|mirzag|RNA22
GALNT2	Q10471		hsa-miR-135b-3p	0.167838	6	High	MBStar|MirAncesTar|miranda_May_2021|MiRNATIP|MirSNPInTarget|RNA22
GALNT2	Q10471		hsa-miR-3655	0.167815	5	High	bitargeting_May_2021|MirAncesTar|miranda_May_2021|PITA_May_2021|RNA22
GALNT2	Q10471		hsa-miR-3944-3p	0.167195	5	High	bitargeting_May_2021|MirAncesTar|miranda_May_2021|MirSNPInTarget|PITA_May_2021
GALNT2	Q10471		hsa-miR-6784-5p	0.166356	7	High	bitargeting_May_2021|MirAncesTar|miranda_May_2021|mirmap_May_2021|MiRNATIP|PITA_May_2021|RNA22
GALNT2	Q10471		hsa-miR-103b	0.163791	7	High	BCmicrO|bitargeting_May_2021|MirAncesTar|miranda_May_2021|mirmap_May_2021|MiRNATIP|RNA22
GALNT2	Q10471		hsa-miR-3678-5p	0.163624	5	Very High	DIANA|MirAncesTar|mirmap_May_2021|MirSNPInTarget|mirzag
GALNT2	Q10471		hsa-miR-4637	0.163495	5	High	DIANA|MirAncesTar|MiRNATIP|MirSNPInTarget|mirzag
GALNT2	Q10471		hsa-miR-6862-5p	0.161534	7	High	bitargeting_May_2021|MirAncesTar|miranda_May_2021|mirmap_May_2021|MiRNATIP|PITA_May_2021|RNA22
GALNT2	Q10471		hsa-miR-6746-3p	0.160877	6	High	bitargeting_May_2021|MirAncesTar|miranda_May_2021|mirmap_May_2021|MiRNATIP|PITA_May_2021
GALNT2	Q10471		hsa-miR-1468-5p	0.159518	6	High	bitargeting_May_2021|MirAncesTar|miranda_May_2021|mirCoX|MiRNATIP|RNA22
GALNT2	Q10471		hsa-miR-6735-3p	0.158955	5	High	bitargeting_May_2021|MirAncesTar|miranda_May_2021|MiRNATIP|RNA22
GALNT2	Q10471		hsa-miR-4523	0.157254	6	High	MirAncesTar|miranda_May_2021|mirmap_May_2021|MirSNPInTarget|PITA_May_2021|RNA22
GALNT2	Q10471		hsa-miR-10396b-5p	0.156885	5	Very High	bitargeting_May_2021|miRDB_v6|mirmap_May_2021|PITA_May_2021|RNA22
GALNT2	Q10471		hsa-miR-370-5p	0.156767	7	High	bitargeting_May_2021|MirAncesTar|miranda_May_2021|mirmap_May_2021|MiRNATIP|mirzag|RNA22
GALNT2	Q10471		hsa-miR-6853-5p	0.152737	5	Very High	bitargeting_May_2021|MirAncesTar|miranda_May_2021|PITA_May_2021|RNA22
GALNT2	Q10471		hsa-miR-4467	0.151302	7	High	bitargeting_May_2021|MirAncesTar|miranda_May_2021|mirmap_May_2021|MiRNATIP|PITA_May_2021|RNA22
GALNT2	Q10471		hsa-miR-6763-3p	0.151297	6	Very High	bitargeting_May_2021|MirAncesTar|mirmap_May_2021|MiRNATIP|mirzag|PITA_May_2021
GALNT2	Q10471		hsa-miR-3085-3p	0.148957	4	High	bitargeting_May_2021|miranda_May_2021|miRDB_v6|RNA22
GALNT2	Q10471		hsa-miR-6753-3p	0.147076	6	High	bitargeting_May_2021|MirAncesTar|miranda_May_2021|MiRNATIP|PITA_May_2021|RNA22
GALNT2	Q10471		hsa-miR-6877-5p	0.145246	6	High	MirAncesTar|miranda_May_2021|mirmap_May_2021|MiRNATIP|PITA_May_2021|RNA22
GALNT2	Q10471		hsa-miR-3917	0.144786	7	High	bitargeting_May_2021|MirAncesTar|miranda_May_2021|mirmap_May_2021|MiRNATIP|PITA_May_2021|RNA22
GALNT2	Q10471		hsa-miR-6846-3p	0.14449	7	High	bitargeting_May_2021|MirAncesTar|miranda_May_2021|mirmap_May_2021|MiRNATIP|PITA_May_2021|RNA22
GALNT2	Q10471		hsa-miR-7976	0.144307	5	High	bitargeting_May_2021|MirAncesTar|miranda_May_2021|MiRNATIP|RNA22
GALNT2	Q10471		hsa-miR-6781-5p	0.142048	6	High	bitargeting_May_2021|MirAncesTar|mirmap_May_2021|MiRNATIP|PITA_May_2021|RNA22
GALNT2	Q10471		hsa-miR-6821-5p	0.132781	5	High	bitargeting_May_2021|MirAncesTar|MiRNATIP|PITA_May_2021|RNA22
GALNT2	Q10471		hsa-miR-1469	0.131908	7	High	BCmicrO|bitargeting_May_2021|MirAncesTar|mirCoX|MiRNATIP|PITA_May_2021|RNA22
GALNT2	Q10471		hsa-miR-6840-5p	0.127233	4	High	MirAncesTar|miranda_May_2021|mirmap_May_2021|MiRNATIP
GALNT2	Q10471		hsa-miR-181c-3p	0.125008	4	High	MBStar|MirAncesTar|MiRNATIP|mirzag
GALNT2	Q10471		hsa-miR-3621	0.123767	6	High	bitargeting_May_2021|MirAncesTar|miranda_May_2021|MiRNATIP|PITA_May_2021|RNA22
GALNT2	Q10471		hsa-miR-181d-3p	0.119566	5	High	bitargeting_May_2021|MirAncesTar|miranda_May_2021|mirmap_May_2021|MiRNATIP
GALNT2	Q10471		hsa-miR-1908-3p	0.116184	4	High	MirAncesTar|miranda_May_2021|MiRNATIP|PITA_May_2021
GALNT2	Q10471		hsa-miR-6861-3p	0.112086	6	High	bitargeting_May_2021|MirAncesTar|miranda_May_2021|mirmap_May_2021|PITA_May_2021|RNA22
GALNT2	Q10471		hsa-miR-9899	0.108513	5	High	bitargeting_May_2021|miranda_May_2021|mirmap_May_2021|PITA_May_2021|RNA22
GALNT2	Q10471		hsa-miR-6726-3p	0.106774	4	High	bitargeting_May_2021|MirAncesTar|MiRNATIP|PITA_May_2021
GALNT2	Q10471		hsa-miR-3939	0.104435	5	High	bitargeting_May_2021|MirAncesTar|miranda_May_2021|mirmap_May_2021|PITA_May_2021
GALNT2	Q10471		hsa-miR-4304	0.0982859	4	High	MirAncesTar|mirmap_May_2021|MirSNPInTarget|RNA22
GALNT2	Q10471		hsa-miR-9901	0.0948234	5	High	bitargeting_May_2021|miranda_May_2021|mirmap_May_2021|PITA_May_2021|RNA22
GALNT2	Q10471		hsa-miR-4754	0.080824	4	High	MBStar|MirAncesTar|MiRNATIP|RNA22
GALNT2	Q10471		hsa-miR-6814-3p	0.0740903	3	High	MirAncesTar|MiRNATIP|RNA22
GALNT2	Q10471		hsa-miR-10395-5p	0.0717098	1	High	miRDB_v6
