# Supplementary material for: GALNT2 targeted by miR-139-5p promotes proliferation of clear cell renal cell carcinoma via inhibition of LATS2 activation
Source: Discov Oncol. 2024 Mar 13;15:73. doi: 10.1007/s12672-024-00930-4 (PMC10937861; doi:10.1007/s12672-024-00930-4)
Supplement: Supplementary file 2 — Additional file 2. Potential proteins in hippo bind to miR-139-5p in mirDIP. [file 12672_2024_930_MOESM2_ESM.xlsx]

## Sheet: Medium
Potential proteins bind to miR‑139-5p in mirDIP_E_2023_02_15_02_22_12
Generated at: 2023/02/15 02:22:12
mirDIP version: 5.2.8.1.
Database version: 5.2.3.1
Gene Symbol -
Micro RNA - hsa-miR-139-5p
Minimum Score - Medium
Results (7623)
Gene Symbol	Uniprot	Pseudogene	MicroRNA	Integrated Score	Number of Sources	Score Class	Sources
TNPO1	Q92973		hsa-miR-139-5p	0.917839	18	Very High	BCmicrO|CoMeTa|Cupid|MBStar|MirAncesTar|miranda_May_2021|miRcode|mirCoX|miRDB_v6|MiRNATIP|MirSNPInTarget|miRTar2GO|MirTar2|mirzag|MultiMiTar|PACCMIT|RNA22|TargetScan_v7_2
EIF4G2	P78344		hsa-miR-139-5p	0.91302	17	Very High	BCmicrO|CoMeTa|Cupid|DIANA|MBStar|MirAncesTar|miranda_May_2021|mirbase|miRcode|mirCoX|miRDB_v6|MiRNATIP|miRTar2GO|MirTar2|mirzag|PACCMIT|TargetScan_v7_2
APLP2	Q06481		hsa-miR-139-5p	0.896455	16	Very High	BCmicrO|bitargeting_May_2021|CoMeTa|MBStar|MirAncesTar|miranda_May_2021|miRcode|mirCoX|miRDB_v6|MiRNATIP|MirSNPInTarget|miRTar2GO|MirTar2|mirzag|PACCMIT|TargetScan_v7_2
FBN2	P35556		hsa-miR-139-5p	0.895363	19	Very High	BCmicrO|bitargeting_May_2021|CoMeTa|Cupid|MBStar|MirAncesTar|miranda_May_2021|mirbase|miRcode|mirCoX|miRDB_v6|MiRNATIP|miRTar2GO|MirTar2|mirzag|MultiMiTar|PACCMIT|RNA22|TargetScan_v7_2
KBTBD2	Q8IY47		hsa-miR-139-5p	0.895313	16	Very High	BCmicrO|CoMeTa|Cupid|MirAncesTar|miranda_May_2021|miRcode|mirCoX|miRDB_v6|MiRNATIP|MirSNPInTarget|miRTar2GO|MirTar2|mirzag|PACCMIT|RNA22|TargetScan_v7_2
LCOR	Q96JN0		hsa-miR-139-5p	0.894895	19	Very High	BCmicrO|bitargeting_May_2021|CoMeTa|Cupid|DIANA|MBStar|MirAncesTar|miranda_May_2021|mirbase|miRcode|mirCoX|miRDB_v6|MiRNATIP|miRTar2GO|MirTar2|mirzag|MultiMiTar|RNA22|TargetScan_v7_2
PDE3A	Q14432		hsa-miR-139-5p	0.893962	19	Very High	BCmicrO|bitargeting_May_2021|CoMeTa|Cupid|MBStar|MirAncesTar|miranda_May_2021|mirbase|miRcode|mirCoX|miRDB_v6|MiRNATIP|MirSNPInTarget|miRTar2GO|MirTar2|mirzag|PACCMIT|RNA22|TargetScan_v7_2
PPP2CA	P67775		hsa-miR-139-5p	0.889395	17	Very High	BCmicrO|CoMeTa|Cupid|DIANA|MBStar|MirAncesTar|miranda_May_2021|miRcode|mirCoX|miRDB_v6|MiRNATIP|miRTar2GO|MirTar2|mirzag|MultiMiTar|PACCMIT|TargetScan_v7_2
FMR1	Q06787		hsa-miR-139-5p	0.887749	15	Very High	BCmicrO|CoMeTa|Cupid|DIANA|MBStar|MirAncesTar|miranda_May_2021|miRcode|mirCoX|miRDB_v6|MirTar2|mirzag|PACCMIT|RNA22|TargetScan_v7_2
EBF1	Q9UH73		hsa-miR-139-5p	0.886903	13	Very High	BCmicrO|Cupid|DIANA|MirAncesTar|miranda_May_2021|miRcode|mirCoX|miRDB_v6|MiRNATIP|MirTar2|mirzag|RNA22|TargetScan_v7_2
TMF1	P82094		hsa-miR-139-5p	0.88677	16	Very High	BCmicrO|CoMeTa|Cupid|MirAncesTar|miranda_May_2021|mirbase|miRcode|mirCoX|miRDB_v6|MiRNATIP|miRTar2GO|MirTar2|mirzag|MultiMiTar|RNA22|TargetScan_v7_2
SCAPER	Q9BY12		hsa-miR-139-5p	0.877784	16	Very High	BCmicrO|bitargeting_May_2021|CoMeTa|Cupid|MirAncesTar|miranda_May_2021|mirbase|miRcode|mirCoX|miRDB_v6|MirSNPInTarget|miRTar2GO|MirTar2|mirzag|PITA_May_2021|TargetScan_v7_2
NR5A2	O00482		hsa-miR-139-5p	0.877501	18	Very High	BCmicrO|CoMeTa|Cupid|DIANA|MBStar|MirAncesTar|miranda_May_2021|miRcode|mirCoX|miRDB_v6|MiRNATIP|MirSNPInTarget|MirTar2|mirzag|MultiMiTar|PITA_May_2021|RNA22|TargetScan_v7_2
ZBTB34	Q8NCN2		hsa-miR-139-5p	0.877362	14	Very High	BCmicrO|bitargeting_May_2021|DIANA|MBStar|miranda_May_2021|miRcode|mirCoX|miRDB_v6|MiRNATIP|miRTar2GO|MirTar2|mirzag|PACCMIT|TargetScan_v7_2
MEIS2	O14770		hsa-miR-139-5p	0.876572	14	Very High	BCmicrO|CoMeTa|Cupid|MBStar|MirAncesTar|miranda_May_2021|miRcode|mirCoX|miRDB_v6|MirTar2|mirzag|PACCMIT|PITA_May_2021|TargetScan_v7_2
TGIF1	Q15583		hsa-miR-139-5p	0.873006	16	Very High	BCmicrO|CoMeTa|MBStar|MirAncesTar|miranda_May_2021|mirbase|miRcode|mirCoX|miRDB_v6|MiRNATIP|miRTar2GO|MirTar2|mirzag|PACCMIT|RNA22|TargetScan_v7_2
BAZ2B	Q9UIF8		hsa-miR-139-5p	0.869732	17	Very High	BCmicrO|CoMeTa|Cupid|MBStar|MirAncesTar|miranda_May_2021|mirbase|miRcode|mirCoX|miRDB_v6|MiRNATIP|miRTar2GO|MirTar2|mirzag|PACCMIT|RNA22|TargetScan_v7_2
AZIN1	O14977		hsa-miR-139-5p	0.864275	16	Very High	BCmicrO|CoMeTa|Cupid|MBStar|MirAncesTar|miranda_May_2021|miRcode|mirCoX|miRDB_v6|miRTar2GO|MirTar2|mirzag|MultiMiTar|PACCMIT|RNA22|TargetScan_v7_2
USP6NL	Q92738		hsa-miR-139-5p	0.858964	16	Very High	BCmicrO|bitargeting_May_2021|CoMeTa|Cupid|DIANA|MBStar|MirAncesTar|miranda_May_2021|miRcode|mirCoX|miRDB_v6|MiRNATIP|miRTar2GO|MirTar2|mirzag|TargetScan_v7_2
MGAT4A	Q9UM21		hsa-miR-139-5p	0.857083	18	Very High	BCmicrO|CoMeTa|MBStar|MirAncesTar|miranda_May_2021|mirbase|miRcode|mirCoX|miRDB_v6|mirmap_May_2021|MiRNATIP|miRTar2GO|MirTar2|mirzag|MultiMiTar|PACCMIT|RNA22|TargetScan_v7_2
ADGRG1	Q9Y653		hsa-miR-139-5p	0.851903	19	Very High	BCmicrO|bitargeting_May_2021|CoMeTa|DIANA|MBStar|MirAncesTar|miranda_May_2021|mirbase|miRcode|mirCoX|miRDB_v6|MiRNATIP|MirSNPInTarget|miRTar2GO|MirTar2|mirzag|PACCMIT|RNA22|TargetScan_v7_2
AKIRIN2	Q53H80		hsa-miR-139-5p	0.847059	13	Very High	BCmicrO|CoMeTa|Cupid|MirAncesTar|miranda_May_2021|mirbase|miRcode|mirCoX|miRDB_v6|miRTar2GO|MirTar2|mirzag|TargetScan_v7_2
SEPTIN11	Q9NVA2		hsa-miR-139-5p	0.845571	18	Very High	BCmicrO|bitargeting_May_2021|CoMeTa|Cupid|MBStar|MirAncesTar|miranda_May_2021|miRcode|mirCoX|miRDB_v6|MiRNATIP|MirTar2|mirzag|MultiMiTar|PACCMIT|PITA_May_2021|RNA22|TargetScan_v7_2
UBR3	Q6ZT12		hsa-miR-139-5p	0.844307	17	Very High	BCmicrO|Cupid|DIANA|MBStar|MirAncesTar|miranda_May_2021|miRcode|mirCoX|miRDB_v6|MiRNATIP|MirSNPInTarget|MirTar2|mirzag|MultiMiTar|PACCMIT|RNA22|TargetScan_v7_2
DMD	P11532		hsa-miR-139-5p	0.844161	17	Very High	BCmicrO|CoMeTa|Cupid|MBStar|MirAncesTar|miranda_May_2021|miRcode|mirCoX|miRDB_v6|MiRNATIP|MirTar2|mirzag|MultiMiTar|PACCMIT|PITA_May_2021|RNA22|TargetScan_v7_2
SLC25A3	Q00325		hsa-miR-139-5p	0.843675	18	Very High	BCmicrO|bitargeting_May_2021|CoMeTa|Cupid|MBStar|MirAncesTar|miranda_May_2021|mirbase|miRcode|mirCoX|miRDB_v6|MiRNATIP|MirSNPInTarget|MirTar2|mirzag|PACCMIT|RNA22|TargetScan_v7_2
ATL2	Q8NHH9		hsa-miR-139-5p	0.842509	15	Very High	BCmicrO|CoMeTa|Cupid|DIANA|MBStar|MirAncesTar|miranda_May_2021|miRcode|mirCoX|miRDB_v6|miRTar2GO|MirTar2|mirzag|PACCMIT|TargetScan_v7_2
GDF10	P55107		hsa-miR-139-5p	0.841404	14	Very High	BCmicrO|CoMeTa|Cupid|MirAncesTar|miranda_May_2021|mirbase|miRcode|mirCoX|miRDB_v6|MiRNATIP|MirTar2|mirzag|RNA22|TargetScan_v7_2
DCBLD2	Q96PD2		hsa-miR-139-5p	0.839544	15	Very High	BCmicrO|bitargeting_May_2021|CoMeTa|DIANA|MirAncesTar|miranda_May_2021|miRcode|mirCoX|miRDB_v6|MiRNATIP|MirTar2|mirzag|MultiMiTar|PACCMIT|TargetScan_v7_2
KPNA4	O00629		hsa-miR-139-5p	0.837368	16	Very High	BCmicrO|bitargeting_May_2021|CoMeTa|Cupid|MBStar|MirAncesTar|miranda_May_2021|miRcode|mirCoX|miRDB_v6|MiRNATIP|MirTar2|mirzag|PACCMIT|RNA22|TargetScan_v7_2
LRFN5	Q96NI6		hsa-miR-139-5p	0.836288	12	Very High	BCmicrO|Cupid|MirAncesTar|miranda_May_2021|mirbase|miRcode|mirCoX|miRDB_v6|MirTar2|mirzag|PACCMIT|TargetScan_v7_2
LMO4	P61968		hsa-miR-139-5p	0.833144	17	Very High	BCmicrO|bitargeting_May_2021|CoMeTa|Cupid|MBStar|MirAncesTar|miranda_May_2021|mirbase|miRcode|mirCoX|miRDB_v6|MirSNPInTarget|miRTar2GO|MirTar2|mirzag|RNA22|TargetScan_v7_2
AEBP2	Q6ZN18		hsa-miR-139-5p	0.83244	15	Very High	BCmicrO|bitargeting_May_2021|MBStar|MirAncesTar|miranda_May_2021|miRcode|mirCoX|miRDB_v6|MiRNATIP|miRTar2GO|MirTar2|mirzag|MultiMiTar|PACCMIT|TargetScan_v7_2
TFEC	O14948		hsa-miR-139-5p	0.830508	14	Very High	BCmicrO|CoMeTa|Cupid|MBStar|MirAncesTar|miranda_May_2021|miRcode|mirCoX|miRDB_v6|MirTar2|mirzag|MultiMiTar|PACCMIT|TargetScan_v7_2
RFX7	Q2KHR2		hsa-miR-139-5p	0.829593	17	Very High	BCmicrO|bitargeting_May_2021|CoMeTa|Cupid|MBStar|MirAncesTar|miranda_May_2021|miRcode|mirCoX|miRDB_v6|MiRNATIP|MirTar2|mirzag|MultiMiTar|PACCMIT|RNA22|TargetScan_v7_2
MORN4	Q8NDC4		hsa-miR-139-5p	0.829201	13	Very High	BCmicrO|bitargeting_May_2021|MBStar|MirAncesTar|miranda_May_2021|miRcode|mirCoX|miRDB_v6|MirSNPInTarget|miRTar2GO|MirTar2|PACCMIT|TargetScan_v7_2
YWHAG	P61981		hsa-miR-139-5p	0.829146	13	Very High	BCmicrO|Cupid|MBStar|MirAncesTar|miranda_May_2021|miRcode|mirCoX|miRDB_v6|miRTar2GO|MirTar2|mirzag|PACCMIT|TargetScan_v7_2
ATRX	P46100		hsa-miR-139-5p	0.828979	17	Very High	BCmicrO|CoMeTa|MBStar|MirAncesTar|miranda_May_2021|miRcode|mirCoX|miRDB_v6|MiRNATIP|miRTar2GO|MirTar2|mirzag|MultiMiTar|PACCMIT|PITA_May_2021|RNA22|TargetScan_v7_2
PRDM16	Q9HAZ2		hsa-miR-139-5p	0.827693	16	Very High	BCmicrO|CoMeTa|DIANA|MBStar|MirAncesTar|miranda_May_2021|miRcode|mirCoX|miRDB_v6|mirmap_May_2021|MiRNATIP|MirTar2|mirzag|MultiMiTar|RNA22|TargetScan_v7_2
TBX1	O43435		hsa-miR-139-5p	0.82732	14	Very High	BCmicrO|bitargeting_May_2021|CoMeTa|MirAncesTar|miranda_May_2021|mirbase|miRcode|mirCoX|miRDB_v6|MiRNATIP|MirSNPInTarget|MirTar2|mirzag|TargetScan_v7_2
SSX2IP	Q9Y2D8		hsa-miR-139-5p	0.826515	15	Very High	BCmicrO|CoMeTa|MBStar|MirAncesTar|miranda_May_2021|miRcode|mirCoX|miRDB_v6|MiRNATIP|MirTar2|mirzag|MultiMiTar|PACCMIT|RNA22|TargetScan_v7_2
WASHC4	Q2M389		hsa-miR-139-5p	0.823596	16	Very High	BCmicrO|CoMeTa|Cupid|MBStar|MirAncesTar|miranda_May_2021|miRcode|mirCoX|miRDB_v6|MiRNATIP|miRTar2GO|MirTar2|mirzag|PACCMIT|PITA_May_2021|TargetScan_v7_2
NRK	Q7Z2Y5		hsa-miR-139-5p	0.823521	18	Very High	BCmicrO|bitargeting_May_2021|Cupid|DIANA|MBStar|MirAncesTar|miranda_May_2021|mirbase|miRcode|mirCoX|miRDB_v6|MiRNATIP|MirTar2|mirzag|PACCMIT|PITA_May_2021|rnahybrid_May_2021|TargetScan_v7_2
NDRG4	Q9ULP0		hsa-miR-139-5p	0.821933	15	Very High	BCmicrO|bitargeting_May_2021|CoMeTa|DIANA|MBStar|MirAncesTar|miranda_May_2021|miRcode|mirCoX|miRDB_v6|MirTar2|mirzag|PACCMIT|RNA22|TargetScan_v7_2
PMP22	Q01453		hsa-miR-139-5p	0.821563	15	Very High	BCmicrO|CoMeTa|MBStar|MirAncesTar|miranda_May_2021|miRcode|mirCoX|miRDB_v6|MiRNATIP|miRTar2GO|MirTar2|mirzag|PACCMIT|PITA_May_2021|TargetScan_v7_2
GALNT3	Q14435		hsa-miR-139-5p	0.821412	15	Very High	BCmicrO|bitargeting_May_2021|CoMeTa|Cupid|MirAncesTar|miranda_May_2021|miRcode|mirCoX|miRDB_v6|miRTar2GO|MirTar2|mirzag|PACCMIT|RNA22|TargetScan_v7_2
GABBR2	O75899		hsa-miR-139-5p	0.820872	15	Very High	BCmicrO|CoMeTa|Cupid|DIANA|MBStar|MirAncesTar|miranda_May_2021|miRcode|mirCoX|miRDB_v6|MiRNATIP|MirTar2|mirzag|RNA22|TargetScan_v7_2
ETS1	P14921		hsa-miR-139-5p	0.820711	16	Very High	BCmicrO|CoMeTa|Cupid|MBStar|MirAncesTar|miranda_May_2021|miRcode|mirCoX|miRDB_v6|MiRNATIP|miRTar2GO|MirTar2|mirzag|PACCMIT|PITA_May_2021|TargetScan_v7_2
LRP12	Q9Y561		hsa-miR-139-5p	0.818448	15	Very High	BCmicrO|CoMeTa|Cupid|DIANA|MBStar|MirAncesTar|miranda_May_2021|mirbase|miRcode|mirCoX|miRDB_v6|MiRNATIP|MirTar2|mirzag|TargetScan_v7_2
DDX3X	O00571		hsa-miR-139-5p	0.818051	14	Very High	BCmicrO|CoMeTa|Cupid|MBStar|MirAncesTar|miranda_May_2021|miRcode|mirCoX|MiRNATIP|MirSNPInTarget|miRTar2GO|MirTar2|mirzag|TargetScan_v7_2
ATXN1	P54253		hsa-miR-139-5p	0.815129	17	Very High	BCmicrO|bitargeting_May_2021|CoMeTa|MBStar|MirAncesTar|miranda_May_2021|mirbase|miRcode|mirCoX|miRDB_v6|mirmap_May_2021|miRTar2GO|MirTar2|mirzag|MultiMiTar|RNA22|TargetScan_v7_2
ATP5MC3	P48201		hsa-miR-139-5p	0.813563	14	Very High	BCmicrO|CoMeTa|DIANA|MBStar|MirAncesTar|miranda_May_2021|mirbase|miRcode|mirCoX|MirTar2|mirzag|MultiMiTar|PACCMIT|TargetScan_v7_2
JUN	P05412		hsa-miR-139-5p	0.812028	13	Very High	BCmicrO|CoMeTa|MBStar|MirAncesTar|miranda_May_2021|miRcode|mirCoX|miRDB_v6|miRTar2GO|mirzag|MultiMiTar|PACCMIT|TargetScan_v7_2
GDE1	Q9NZC3		hsa-miR-139-5p	0.811107	15	Very High	BCmicrO|CoMeTa|DIANA|MBStar|MirAncesTar|miranda_May_2021|mirbase|miRcode|mirCoX|miRDB_v6|MiRNATIP|miRTar2GO|MirTar2|mirzag|TargetScan_v7_2
HEG1	Q9ULI3		hsa-miR-139-5p	0.810895	16	Very High	BCmicrO|CoMeTa|DIANA|MirAncesTar|miranda_May_2021|miRcode|mirCoX|miRDB_v6|MiRNATIP|MirSNPInTarget|miRTar2GO|MirTar2|mirzag|PACCMIT|RNA22|TargetScan_v7_2
TOX	O94900		hsa-miR-139-5p	0.810532	13	Very High	BCmicrO|CoMeTa|Cupid|MBStar|MirAncesTar|miranda_May_2021|miRcode|mirCoX|MiRNATIP|MirTar2|mirzag|MultiMiTar|TargetScan_v7_2
SCHIP1	P0DPB3		hsa-miR-139-5p	0.809802	14	Very High	BCmicrO|CoMeTa|Cupid|DIANA|MBStar|MirAncesTar|miranda_May_2021|miRcode|mirCoX|miRDB_v6|MirTar2|mirzag|RNA22|TargetScan_v7_2
LRCH2	Q5VUJ6		hsa-miR-139-5p	0.80842	14	Very High	BCmicrO|DIANA|MBStar|MirAncesTar|miranda_May_2021|mirbase|miRcode|mirCoX|miRDB_v6|MiRNATIP|miRTar2GO|MirTar2|mirzag|TargetScan_v7_2
PAK5	Q9P286		hsa-miR-139-5p	0.808364	16	Very High	BCmicrO|bitargeting_May_2021|CoMeTa|Cupid|MBStar|MirAncesTar|miranda_May_2021|miRcode|mirCoX|MirSNPInTarget|MirTar2|mirzag|MultiMiTar|PACCMIT|RNA22|TargetScan_v7_2
H2AZ2	Q71UI9		hsa-miR-139-5p	0.807906	15	Very High	BCmicrO|CoMeTa|MBStar|MirAncesTar|miranda_May_2021|mirbase|miRcode|mirCoX|miRDB_v6|MiRNATIP|miRTar2GO|MirTar2|mirzag|RNA22|TargetScan_v7_2
TSPAN3	O60637		hsa-miR-139-5p	0.80696	16	Very High	BCmicrO|CoMeTa|MBStar|MirAncesTar|miranda_May_2021|mirbase|miRcode|mirCoX|miRDB_v6|miRTar2GO|MirTar2|mirzag|MultiMiTar|PACCMIT|RNA22|TargetScan_v7_2
ANK2	Q01484		hsa-miR-139-5p	0.806703	17	Very High	BCmicrO|bitargeting_May_2021|CoMeTa|Cupid|MBStar|MirAncesTar|miranda_May_2021|mirbase|miRcode|mirCoX|miRDB_v6|MiRNATIP|mirzag|PACCMIT|PITA_May_2021|RNA22|TargetScan_v7_2
ELOVL5	Q9NYP7		hsa-miR-139-5p	0.806536	12	Very High	BCmicrO|CoMeTa|MBStar|MirAncesTar|miranda_May_2021|miRcode|mirCoX|miRDB_v6|MiRNATIP|MirTar2|mirzag|TargetScan_v7_2
FOXP2	O15409		hsa-miR-139-5p	0.806074	15	Very High	BCmicrO|bitargeting_May_2021|Cupid|MBStar|MirAncesTar|miranda_May_2021|mirbase|miRcode|mirCoX|miRDB_v6|miRTar2GO|mirzag|PACCMIT|RNA22|TargetScan_v7_2
HNRNPF	P52597		hsa-miR-139-5p	0.805485	13	Very High	BCmicrO|CoMeTa|Cupid|MirAncesTar|miranda_May_2021|mirbase|miRcode|mirCoX|miRTar2GO|MirTar2|mirzag|PACCMIT|TargetScan_v7_2
MBNL1	Q9NR56		hsa-miR-139-5p	0.804059	14	Very High	BCmicrO|CoMeTa|Cupid|DIANA|MBStar|MirAncesTar|miranda_May_2021|miRcode|mirCoX|miRTar2GO|mirzag|MultiMiTar|RNA22|TargetScan_v7_2
REV1	Q9UBZ9		hsa-miR-139-5p	0.804006	15	Very High	BCmicrO|CoMeTa|Cupid|MBStar|MirAncesTar|miranda_May_2021|mirbase|miRcode|mirCoX|MiRNATIP|MirSNPInTarget|miRTar2GO|mirzag|PACCMIT|TargetScan_v7_2
GALNT7	Q86SF2		hsa-miR-139-5p	0.80308	13	Very High	BCmicrO|CoMeTa|Cupid|MBStar|MirAncesTar|miranda_May_2021|miRcode|mirCoX|miRTar2GO|mirzag|MultiMiTar|PITA_May_2021|TargetScan_v7_2
PDE4A	P27815		hsa-miR-139-5p	0.802985	18	Very High	BCmicrO|bitargeting_May_2021|CoMeTa|Cupid|MBStar|MirAncesTar|miranda_May_2021|mirbase|miRcode|mirCoX|miRDB_v6|MiRNATIP|mirzag|MultiMiTar|PACCMIT|PITA_May_2021|RNA22|TargetScan_v7_2
PSME4	Q14997		hsa-miR-139-5p	0.80247	16	Very High	BCmicrO|CoMeTa|Cupid|MBStar|MirAncesTar|miranda_May_2021|miRcode|mirCoX|miRDB_v6|MiRNATIP|MirSNPInTarget|miRTar2GO|mirzag|PACCMIT|RNA22|TargetScan_v7_2
SRSF4	Q08170		hsa-miR-139-5p	0.801482	14	Very High	BCmicrO|CoMeTa|MirAncesTar|miranda_May_2021|mirbase|miRcode|mirCoX|miRDB_v6|MiRNATIP|MirSNPInTarget|MirTar2|mirzag|PACCMIT|TargetScan_v7_2
ATP2B4	P23634		hsa-miR-139-5p	0.800738	13	Very High	BCmicrO|CoMeTa|MBStar|MirAncesTar|miRcode|mirCoX|MiRNATIP|MirSNPInTarget|MirTar2|mirzag|PACCMIT|RNA22|TargetScan_v7_2
PCDH10	Q9P2E7		hsa-miR-139-5p	0.800077	17	Very High	BCmicrO|bitargeting_May_2021|Cupid|DIANA|MBStar|MirAncesTar|miranda_May_2021|mirbase|miRcode|mirCoX|miRDB_v6|MiRNATIP|MirTar2|mirzag|PITA_May_2021|RNA22|TargetScan_v7_2
MNT	Q99583		hsa-miR-139-5p	0.798729	15	Very High	BCmicrO|CoMeTa|MBStar|MirAncesTar|miranda_May_2021|miRcode|mirCoX|miRDB_v6|MiRNATIP|miRTar2GO|MirTar2|mirzag|PACCMIT|RNA22|TargetScan_v7_2
DPY30	Q9C005		hsa-miR-139-5p	0.798191	13	Very High	BCmicrO|Cupid|MirAncesTar|miranda_May_2021|mirbase|miRcode|mirCoX|miRDB_v6|MiRNATIP|miRTar2GO|MirTar2|PACCMIT|TargetScan_v7_2
TCF7L2	Q9NQB0		hsa-miR-139-5p	0.797428	14	Very High	BCmicrO|CoMeTa|Cupid|MBStar|MirAncesTar|miRcode|mirCoX|MiRNATIP|MirTar2|mirzag|MultiMiTar|PACCMIT|RNA22|TargetScan_v7_2
GPR37	O15354		hsa-miR-139-5p	0.797278	15	Very High	BCmicrO|MBStar|MirAncesTar|miranda_May_2021|mirbase|miRcode|mirCoX|miRDB_v6|MiRNATIP|miRTar2GO|MirTar2|mirzag|MultiMiTar|RNA22|TargetScan_v7_2
TOP1	P11387		hsa-miR-139-5p	0.797144	13	Very High	BCmicrO|bitargeting_May_2021|CoMeTa|Cupid|MBStar|MirAncesTar|miranda_May_2021|miRcode|mirCoX|miRDB_v6|MirTar2|PACCMIT|TargetScan_v7_2
NUFIP2	Q7Z417		hsa-miR-139-5p	0.79529	15	Very High	BCmicrO|MBStar|MirAncesTar|miranda_May_2021|miRcode|mirCoX|miRDB_v6|MiRNATIP|miRTar2GO|MirTar2|mirzag|MultiMiTar|PITA_May_2021|RNA22|TargetScan_v7_2
ASH1L	Q9NR48		hsa-miR-139-5p	0.794933	16	Very High	BCmicrO|bitargeting_May_2021|CoMeTa|Cupid|MBStar|MirAncesTar|miranda_May_2021|miRcode|mirCoX|miRDB_v6|MiRNATIP|miRTar2GO|mirzag|PACCMIT|RNA22|TargetScan_v7_2
ZEB2	O60315		hsa-miR-139-5p	0.794857	15	Very High	BCmicrO|bitargeting_May_2021|CoMeTa|Cupid|MBStar|MirAncesTar|miranda_May_2021|miRcode|mirCoX|miRDB_v6|mirzag|MultiMiTar|PACCMIT|RNA22|TargetScan_v7_2
PDE4D	Q08499		hsa-miR-139-5p	0.793494	14	Very High	BCmicrO|CoMeTa|MBStar|MirAncesTar|miranda_May_2021|miRcode|mirCoX|miRDB_v6|MiRNATIP|MirTar2|mirzag|MultiMiTar|PACCMIT|TargetScan_v7_2
WDR47	O94967		hsa-miR-139-5p	0.793109	15	Very High	BCmicrO|CoMeTa|Cupid|MBStar|MirAncesTar|miranda_May_2021|miRcode|mirCoX|miRDB_v6|MiRNATIP|MirTar2|mirzag|MultiMiTar|RNA22|TargetScan_v7_2
TCF12	Q99081		hsa-miR-139-5p	0.790396	15	Very High	BCmicrO|CoMeTa|Cupid|MBStar|MirAncesTar|miranda_May_2021|miRcode|mirCoX|miRDB_v6|MiRNATIP|mirzag|MultiMiTar|PACCMIT|PITA_May_2021|TargetScan_v7_2
FOS	P01100		hsa-miR-139-5p	0.789796	13	Very High	BCmicrO|CoMeTa|MirAncesTar|miranda_May_2021|mirbase|miRcode|mirCoX|miRDB_v6|MirTar2|mirzag|PACCMIT|PITA_May_2021|TargetScan_v7_2
PRKD3	O94806		hsa-miR-139-5p	0.788982	16	Very High	BCmicrO|bitargeting_May_2021|CoMeTa|DIANA|MBStar|MirAncesTar|miranda_May_2021|mirbase|miRcode|mirCoX|miRDB_v6|MirSNPInTarget|miRTar2GO|MirTar2|mirzag|TargetScan_v7_2
CSRNP2	Q9H175		hsa-miR-139-5p	0.788935	13	Very High	BCmicrO|CoMeTa|MBStar|MirAncesTar|miranda_May_2021|miRcode|mirCoX|miRDB_v6|miRTar2GO|MirTar2|mirzag|RNA22|TargetScan_v7_2
ZFAND3	Q9H8U3		hsa-miR-139-5p	0.788746	14	Very High	BCmicrO|CoMeTa|DIANA|MirAncesTar|miranda_May_2021|miRcode|mirCoX|miRDB_v6|miRTar2GO|MirTar2|mirzag|PACCMIT|RNA22|TargetScan_v7_2
KAT6A	Q92794		hsa-miR-139-5p	0.788539	14	Very High	BCmicrO|CoMeTa|MBStar|MirAncesTar|miranda_May_2021|miRcode|mirCoX|miRDB_v6|MiRNATIP|mirzag|MultiMiTar|PACCMIT|RNA22|TargetScan_v7_2
MARCHF7	Q9H992		hsa-miR-139-5p	0.787594	15	Very High	BCmicrO|bitargeting_May_2021|CoMeTa|Cupid|DIANA|MBStar|MirAncesTar|miranda_May_2021|miRcode|mirCoX|miRDB_v6|mirzag|PACCMIT|RNA22|TargetScan_v7_2
NFIB	O00712		hsa-miR-139-5p	0.786236	14	Very High	BCmicrO|CoMeTa|MBStar|MirAncesTar|miranda_May_2021|miRcode|mirCoX|miRTar2GO|MirTar2|mirzag|MultiMiTar|PACCMIT|RNA22|TargetScan_v7_2
UBE2D1	P51668		hsa-miR-139-5p	0.786051	16	Very High	BCmicrO|CoMeTa|Cupid|DIANA|MBStar|MirAncesTar|miranda_May_2021|miRcode|mirCoX|miRDB_v6|MiRNATIP|miRTar2GO|MirTar2|mirzag|MultiMiTar|PACCMIT
DENR	O43583		hsa-miR-139-5p	0.785533	12	Very High	BCmicrO|CoMeTa|MirAncesTar|miranda_May_2021|mirbase|miRcode|mirCoX|miRDB_v6|MirSNPInTarget|miRTar2GO|mirzag|TargetScan_v7_2
TMED10	P49755		hsa-miR-139-5p	0.785471	12	Very High	BCmicrO|CoMeTa|MBStar|MirAncesTar|miranda_May_2021|miRcode|mirCoX|MiRNATIP|miRTar2GO|MirTar2|mirzag|TargetScan_v7_2
NME7	Q9Y5B8		hsa-miR-139-5p	0.785236	14	Very High	BCmicrO|bitargeting_May_2021|CoMeTa|Cupid|MBStar|MirAncesTar|miranda_May_2021|mirbase|miRcode|mirCoX|MirSNPInTarget|mirzag|PACCMIT|TargetScan_v7_2
KLHL28	Q9NXS3		hsa-miR-139-5p	0.784797	15	Very High	BCmicrO|CoMeTa|MBStar|MirAncesTar|miranda_May_2021|miRcode|mirCoX|miRDB_v6|MiRNATIP|miRTar2GO|MirTar2|mirzag|MultiMiTar|RNA22|TargetScan_v7_2
HNRNPU	Q00839		hsa-miR-139-5p	0.784682	16	Very High	BCmicrO|CoMeTa|Cupid|MBStar|MirAncesTar|miranda_May_2021|miRcode|mirCoX|miRDB_v6|MiRNATIP|miRTar2GO|mirzag|MultiMiTar|PACCMIT|RNA22|TargetScan_v7_2
FAM76B	Q5HYJ3		hsa-miR-139-5p	0.784581	13	Very High	BCmicrO|Cupid|MBStar|MirAncesTar|miranda_May_2021|miRcode|mirCoX|miRDB_v6|MirTar2|mirzag|MultiMiTar|RNA22|TargetScan_v7_2
ZEB1	P37275		hsa-miR-139-5p	0.780393	12	Very High	BCmicrO|Cupid|MBStar|MirAncesTar|miranda_May_2021|miRcode|mirCoX|miRDB_v6|MiRNATIP|MirTar2|mirzag|TargetScan_v7_2
PRPF4B	Q13523		hsa-miR-139-5p	0.77993	16	Very High	BCmicrO|bitargeting_May_2021|CoMeTa|MBStar|MirAncesTar|miranda_May_2021|miRcode|mirCoX|miRDB_v6|MiRNATIP|MirTar2|mirzag|MultiMiTar|PACCMIT|RNA22|TargetScan_v7_2
RSBN1L	Q6PCB5		hsa-miR-139-5p	0.779105	14	Very High	BCmicrO|Cupid|MBStar|MirAncesTar|miranda_May_2021|mirbase|miRcode|mirCoX|miRDB_v6|miRTar2GO|mirzag|PACCMIT|RNA22|TargetScan_v7_2
CAMK2D	Q13557		hsa-miR-139-5p	0.776829	14	Very High	BCmicrO|CoMeTa|Cupid|DIANA|MBStar|MirAncesTar|miranda_May_2021|miRcode|mirCoX|MiRNATIP|miRTar2GO|mirzag|RNA22|TargetScan_v7_2
PHF6	Q8IWS0		hsa-miR-139-5p	0.775766	15	Very High	BCmicrO|bitargeting_May_2021|Cupid|MBStar|MirAncesTar|miranda_May_2021|miRcode|mirCoX|miRDB_v6|MiRNATIP|miRTar2GO|mirzag|MultiMiTar|RNA22|TargetScan_v7_2
TAOK1	Q7L7X3		hsa-miR-139-5p	0.775152	16	Very High	BCmicrO|CoMeTa|Cupid|DIANA|MBStar|MirAncesTar|miranda_May_2021|miRcode|mirCoX|miRDB_v6|MiRNATIP|miRTar2GO|mirzag|PACCMIT|RNA22|TargetScan_v7_2
CUL3	Q13618		hsa-miR-139-5p	0.773503	16	Very High	BCmicrO|bitargeting_May_2021|CoMeTa|MBStar|MirAncesTar|miranda_May_2021|miRcode|mirCoX|miRDB_v6|MiRNATIP|MirSNPInTarget|mirzag|MultiMiTar|PITA_May_2021|RNA22|TargetScan_v7_2
FOXP1	Q9H334		hsa-miR-139-5p	0.77302	14	Very High	BCmicrO|CoMeTa|Cupid|MBStar|MirAncesTar|miranda_May_2021|miRcode|mirCoX|MiRNATIP|mirzag|MultiMiTar|PACCMIT|RNA22|TargetScan_v7_2
PTPRU	Q92729		hsa-miR-139-5p	0.772414	14	Very High	BCmicrO|CoMeTa|DIANA|MBStar|MirAncesTar|miranda_May_2021|mirbase|miRcode|mirCoX|miRDB_v6|MiRNATIP|miRTar2GO|mirzag|TargetScan_v7_2
NDRG2	Q9UN36		hsa-miR-139-5p	0.771127	13	Very High	BCmicrO|bitargeting_May_2021|CoMeTa|MBStar|MirAncesTar|miranda_May_2021|miRcode|mirCoX|miRDB_v6|MiRNATIP|MirTar2|RNA22|TargetScan_v7_2
FZD3	Q9NPG1		hsa-miR-139-5p	0.770111	16	Very High	BCmicrO|CoMeTa|Cupid|MBStar|MirAncesTar|miranda_May_2021|miRcode|mirCoX|miRDB_v6|MiRNATIP|MirTar2|mirzag|MultiMiTar|PACCMIT|RNA22|TargetScan_v7_2
BTBD3	Q9Y2F9		hsa-miR-139-5p	0.767858	15	Very High	BCmicrO|CoMeTa|Cupid|MBStar|MirAncesTar|miranda_May_2021|miRcode|mirCoX|miRDB_v6|MiRNATIP|MirSNPInTarget|miRTar2GO|MirTar2|mirzag|MultiMiTar
HOXA9	P31269		hsa-miR-139-5p	0.767821	14	Very High	BCmicrO|CoMeTa|Cupid|MBStar|MirAncesTar|miranda_May_2021|miRcode|mirCoX|miRDB_v6|miRTar2GO|mirzag|MultiMiTar|PACCMIT|TargetScan_v7_2
BMPR1A	P36894		hsa-miR-139-5p	0.76645	16	Very High	BCmicrO|CoMeTa|DIANA|MBStar|MirAncesTar|miranda_May_2021|mirbase|miRcode|mirCoX|miRDB_v6|MiRNATIP|MirSNPInTarget|miRTar2GO|mirzag|RNA22|TargetScan_v7_2
UBE2E3	Q969T4		hsa-miR-139-5p	0.76579	11	Very High	BCmicrO|CoMeTa|DIANA|MBStar|MirAncesTar|miRcode|mirCoX|miRDB_v6|mirzag|MultiMiTar|TargetScan_v7_2
CXCR4	P61073		hsa-miR-139-5p	0.764601	15	Very High	BCmicrO|CoMeTa|Cupid|MBStar|MirAncesTar|miranda_May_2021|mirbase|miRcode|mirCoX|miRDB_v6|MiRNATIP|MirSNPInTarget|miRTar2GO|mirzag|MultiMiTar
GOT2	P00505		hsa-miR-139-5p	0.763947	14	Very High	BCmicrO|CoMeTa|DIANA|MBStar|MirAncesTar|miranda_May_2021|miRcode|mirCoX|miRDB_v6|MiRNATIP|MirSNPInTarget|MirTar2|RNA22|TargetScan_v7_2
UHMK1	Q8TAS1		hsa-miR-139-5p	0.763761	15	Very High	BCmicrO|bitargeting_May_2021|MBStar|MirAncesTar|miranda_May_2021|miRcode|mirCoX|MiRNATIP|miRTar2GO|MirTar2|mirzag|PACCMIT|PITA_May_2021|RNA22|TargetScan_v7_2
ROCK1	Q13464		hsa-miR-139-5p	0.763575	15	Very High	BCmicrO|CoMeTa|Cupid|MBStar|MirAncesTar|miranda_May_2021|miRcode|mirCoX|miRDB_v6|MiRNATIP|miRTar2GO|mirzag|PACCMIT|PITA_May_2021|TargetScan_v7_2
TPD52	P55327		hsa-miR-139-5p	0.763482	12	Very High	BCmicrO|CoMeTa|MBStar|MirAncesTar|miranda_May_2021|miRcode|mirCoX|miRDB_v6|MiRNATIP|miRTar2GO|mirzag|TargetScan_v7_2
SLITRK4	Q8IW52		hsa-miR-139-5p	0.763084	16	Very High	BCmicrO|MBStar|MirAncesTar|miranda_May_2021|mirbase|miRcode|mirCoX|miRDB_v6|MiRNATIP|MirSNPInTarget|miRTar2GO|MirTar2|mirzag|PITA_May_2021|RNA22|TargetScan_v7_2
HIPK1	Q86Z02		hsa-miR-139-5p	0.762303	13	Very High	BCmicrO|CoMeTa|MBStar|MirAncesTar|miranda_May_2021|miRcode|mirCoX|miRDB_v6|mirzag|MultiMiTar|PACCMIT|RNA22|TargetScan_v7_2
THBS1	P07996		hsa-miR-139-5p	0.762127	11	Very High	BCmicrO|CoMeTa|Cupid|MirAncesTar|miranda_May_2021|miRcode|mirCoX|miRDB_v6|mirzag|RNA22|TargetScan_v7_2
RAP1B	P61224		hsa-miR-139-5p	0.760834	15	Very High	BCmicrO|bitargeting_May_2021|CoMeTa|Cupid|MBStar|MirAncesTar|miranda_May_2021|miRcode|mirCoX|MiRNATIP|miRTar2GO|mirzag|MultiMiTar|RNA22|TargetScan_v7_2
BTG3	Q14201		hsa-miR-139-5p	0.759049	16	Very High	BCmicrO|bitargeting_May_2021|CoMeTa|Cupid|MirAncesTar|miranda_May_2021|mirbase|miRcode|mirCoX|miRDB_v6|MiRNATIP|MirSNPInTarget|MirTar2|mirzag|PACCMIT|RNA22
KDM7A	Q6ZMT4		hsa-miR-139-5p	0.758965	16	Very High	BCmicrO|bitargeting_May_2021|CoMeTa|MBStar|MirAncesTar|miranda_May_2021|miRcode|mirCoX|miRDB_v6|MiRNATIP|MirSNPInTarget|mirzag|MultiMiTar|PACCMIT|PITA_May_2021|TargetScan_v7_2
CHD7	Q9P2D1		hsa-miR-139-5p	0.758545	13	Very High	BCmicrO|CoMeTa|Cupid|MBStar|MirAncesTar|miranda_May_2021|miRcode|mirCoX|miRTar2GO|mirzag|PACCMIT|RNA22|TargetScan_v7_2
HMGCR	P04035		hsa-miR-139-5p	0.75791	15	Very High	BCmicrO|CoMeTa|DIANA|MBStar|MirAncesTar|miranda_May_2021|miRcode|mirCoX|MirSNPInTarget|miRTar2GO|MirTar2|mirzag|MultiMiTar|RNA22|TargetScan_v7_2
UBE2F	Q969M7		hsa-miR-139-5p	0.757667	15	Very High	BCmicrO|bitargeting_May_2021|MBStar|MirAncesTar|miranda_May_2021|mirbase|miRcode|mirCoX|miRDB_v6|MiRNATIP|MirTar2|mirzag|PACCMIT|RNA22|TargetScan_v7_2
HOXB2	P14652		hsa-miR-139-5p	0.757333	11	Very High	BCmicrO|CoMeTa|MirAncesTar|miranda_May_2021|mirbase|miRcode|mirCoX|miRDB_v6|MirTar2|mirzag|TargetScan_v7_2
WTAP	Q15007		hsa-miR-139-5p	0.756698	15	Very High	BCmicrO|CoMeTa|Cupid|MBStar|MirAncesTar|miranda_May_2021|miRcode|mirCoX|miRDB_v6|MiRNATIP|miRTar2GO|MirTar2|mirzag|MultiMiTar|PITA_May_2021
ELAVL2	Q12926		hsa-miR-139-5p	0.755542	14	Very High	BCmicrO|CoMeTa|Cupid|MBStar|MirAncesTar|miranda_May_2021|miRcode|mirCoX|miRDB_v6|MiRNATIP|mirzag|PACCMIT|RNA22|TargetScan_v7_2
SOX5	P35711		hsa-miR-139-5p	0.754436	15	Very High	BCmicrO|CoMeTa|Cupid|DIANA|MBStar|MirAncesTar|miranda_May_2021|miRcode|mirCoX|MirTar2|mirzag|MultiMiTar|PACCMIT|RNA22|TargetScan_v7_2
ROCK2	O75116		hsa-miR-139-5p	0.754008	14	Very High	BCmicrO|CoMeTa|Cupid|DIANA|MirAncesTar|miranda_May_2021|miRcode|mirCoX|miRDB_v6|MiRNATIP|MirTar2|mirzag|RNA22|TargetScan_v7_2
YWHAQ	P27348		hsa-miR-139-5p	0.750608	12	Very High	BCmicrO|bitargeting_May_2021|CoMeTa|Cupid|MBStar|MirAncesTar|miranda_May_2021|miRcode|mirCoX|miRDB_v6|mirzag|TargetScan_v7_2
MYCBP	Q99417		hsa-miR-139-5p	0.75028	13	Very High	BCmicrO|CoMeTa|Cupid|MBStar|MirAncesTar|miranda_May_2021|miRcode|mirCoX|miRDB_v6|MiRNATIP|miRTar2GO|mirzag|TargetScan_v7_2
PPARGC1A	Q9UBK2		hsa-miR-139-5p	0.750067	16	Very High	BCmicrO|bitargeting_May_2021|CoMeTa|DIANA|MBStar|MirAncesTar|miranda_May_2021|miRcode|mirCoX|MirSNPInTarget|mirzag|MultiMiTar|PACCMIT|PITA_May_2021|RNA22|TargetScan_v7_2
TENT2	Q6PIY7		hsa-miR-139-5p	0.749848	17	Very High	BCmicrO|bitargeting_May_2021|CoMeTa|Cupid|MBStar|MirAncesTar|miranda_May_2021|mirbase|miRcode|mirCoX|MiRNATIP|MirSNPInTarget|miRTar2GO|mirzag|MultiMiTar|RNA22|TargetScan_v7_2
AP3M1	Q9Y2T2		hsa-miR-139-5p	0.74951	14	Very High	BCmicrO|Cupid|MBStar|MirAncesTar|miranda_May_2021|miRcode|mirCoX|MiRNATIP|miRTar2GO|mirzag|MultiMiTar|PACCMIT|RNA22|TargetScan_v7_2
SPOCK1	Q08629		hsa-miR-139-5p	0.749234	12	Very High	BCmicrO|CoMeTa|Cupid|MBStar|MirAncesTar|miranda_May_2021|miRcode|mirCoX|miRDB_v6|mirzag|MultiMiTar|TargetScan_v7_2
PPARGC1B	Q86YN6		hsa-miR-139-5p	0.749108	14	Very High	BCmicrO|bitargeting_May_2021|MBStar|MirAncesTar|miranda_May_2021|miRcode|mirCoX|miRDB_v6|MiRNATIP|miRTar2GO|MirTar2|mirzag|RNA22|TargetScan_v7_2
GNB1	P62873		hsa-miR-139-5p	0.747994	9	Very High	BCmicrO|CoMeTa|Cupid|MirAncesTar|miRcode|mirCoX|miRTar2GO|mirzag|TargetScan_v7_2
RNF11	Q9Y3C5		hsa-miR-139-5p	0.746869	12	Very High	BCmicrO|CoMeTa|MBStar|MirAncesTar|miranda_May_2021|miRcode|mirCoX|miRDB_v6|MirTar2|mirzag|PACCMIT|TargetScan_v7_2
USP24	Q9UPU5		hsa-miR-139-5p	0.745795	13	Very High	BCmicrO|CoMeTa|Cupid|MBStar|MirAncesTar|miranda_May_2021|miRcode|mirCoX|miRTar2GO|MirTar2|mirzag|PITA_May_2021|TargetScan_v7_2
SOCS2	O14508		hsa-miR-139-5p	0.744949	14	Very High	BCmicrO|CoMeTa|DIANA|MBStar|MirAncesTar|miranda_May_2021|mirbase|miRcode|mirCoX|miRDB_v6|MirTar2|mirzag|PACCMIT|TargetScan_v7_2
TMCC1	O94876		hsa-miR-139-5p	0.744851	13	Very High	BCmicrO|CoMeTa|MBStar|MirAncesTar|miranda_May_2021|miRcode|mirCoX|miRTar2GO|mirzag|MultiMiTar|PACCMIT|RNA22|TargetScan_v7_2
PIEZO1	Q92508		hsa-miR-139-5p	0.744817	16	Very High	bitargeting_May_2021|DIANA|MirAncesTar|miranda_May_2021|mirbase|miRcode|mirCoX|mirmap_May_2021|MiRNATIP|miRTar2GO|MirTar2|mirzag|PITA_May_2021|RNA22|rnahybrid_May_2021|TargetScan_v7_2
CAND1	Q86VP6		hsa-miR-139-5p	0.744672	14	Very High	BCmicrO|CoMeTa|MBStar|MirAncesTar|miranda_May_2021|miRcode|mirCoX|miRDB_v6|MiRNATIP|miRTar2GO|mirzag|MultiMiTar|RNA22|TargetScan_v7_2
MYBL1	P10243		hsa-miR-139-5p	0.744666	13	Very High	BCmicrO|CoMeTa|MBStar|MirAncesTar|miranda_May_2021|miRcode|mirCoX|miRDB_v6|miRTar2GO|mirzag|PACCMIT|RNA22|TargetScan_v7_2
CDH20	Q9HBT6		hsa-miR-139-5p	0.743576	10	Very High	BCmicrO|bitargeting_May_2021|MBStar|miranda_May_2021|miRcode|mirCoX|miRDB_v6|MiRNATIP|RNA22|TargetScan_v7_2
ASF1A	Q9Y294		hsa-miR-139-5p	0.742999	10	Very High	BCmicrO|CoMeTa|Cupid|MirAncesTar|miRcode|mirCoX|miRDB_v6|miRTar2GO|mirzag|TargetScan_v7_2
CCT5	P48643		hsa-miR-139-5p	0.742144	13	Very High	BCmicrO|bitargeting_May_2021|DIANA|MBStar|MirAncesTar|miranda_May_2021|miRcode|mirCoX|MiRNATIP|miRTar2GO|mirzag|MultiMiTar|TargetScan_v7_2
ATP7A	Q04656		hsa-miR-139-5p	0.741598	15	Very High	BCmicrO|CoMeTa|DIANA|MBStar|MirAncesTar|miranda_May_2021|miRcode|mirCoX|miRDB_v6|MiRNATIP|miRTar2GO|mirzag|MultiMiTar|PITA_May_2021|TargetScan_v7_2
MGA	Q8IWI9		hsa-miR-139-5p	0.740647	14	Very High	BCmicrO|CoMeTa|DIANA|MBStar|MirAncesTar|miranda_May_2021|miRcode|mirCoX|MiRNATIP|MirSNPInTarget|miRTar2GO|MirTar2|mirzag|TargetScan_v7_2
KIF13A	Q9H1H9		hsa-miR-139-5p	0.740551	13	Very High	BCmicrO|CoMeTa|Cupid|MBStar|MirAncesTar|miranda_May_2021|miRcode|mirCoX|MiRNATIP|MirTar2|mirzag|RNA22|TargetScan_v7_2
AP1S2	P56377		hsa-miR-139-5p	0.740213	11	Very High	BCmicrO|CoMeTa|MBStar|MirAncesTar|miranda_May_2021|miRcode|mirCoX|miRDB_v6|MiRNATIP|MirTar2|TargetScan_v7_2
HIPK2	Q9H2X6		hsa-miR-139-5p	0.737884	14	Very High	BCmicrO|CoMeTa|MBStar|MirAncesTar|miranda_May_2021|miRcode|mirCoX|MiRNATIP|miRTar2GO|MirTar2|mirzag|PITA_May_2021|RNA22|TargetScan_v7_2
U2SURP	O15042		hsa-miR-139-5p	0.73763	12	Very High	BCmicrO|CoMeTa|Cupid|MBStar|MirAncesTar|miranda_May_2021|miRcode|mirCoX|miRDB_v6|mirzag|RNA22|TargetScan_v7_2
ENAH	Q8N8S7		hsa-miR-139-5p	0.736495	12	Very High	BCmicrO|CoMeTa|MBStar|MirAncesTar|miranda_May_2021|miRcode|mirCoX|miRTar2GO|MirTar2|mirzag|PACCMIT|TargetScan_v7_2
SYT14	Q8NB59		hsa-miR-139-5p	0.735928	15	Very High	BCmicrO|bitargeting_May_2021|DIANA|MBStar|MirAncesTar|miranda_May_2021|mirbase|miRcode|mirCoX|miRDB_v6|MiRNATIP|mirzag|PITA_May_2021|RNA22|TargetScan_v7_2
SLC4A7	Q9Y6M7		hsa-miR-139-5p	0.735225	15	Very High	BCmicrO|CoMeTa|MBStar|MirAncesTar|miranda_May_2021|miRcode|mirCoX|MiRNATIP|MirSNPInTarget|miRTar2GO|MirTar2|mirzag|MultiMiTar|PITA_May_2021|RNA22
DHX15	O43143		hsa-miR-139-5p	0.735028	10	Very High	BCmicrO|CoMeTa|MirAncesTar|miranda_May_2021|miRcode|mirCoX|miRTar2GO|mirzag|PACCMIT|TargetScan_v7_2
PGGT1B	P53609		hsa-miR-139-5p	0.730696	15	Very High	BCmicrO|bitargeting_May_2021|CoMeTa|MBStar|MirAncesTar|miranda_May_2021|mirbase|miRcode|mirCoX|MiRNATIP|MirSNPInTarget|miRTar2GO|MultiMiTar|RNA22|TargetScan_v7_2
MFSD6	Q6ZSS7		hsa-miR-139-5p	0.728805	14	Very High	BCmicrO|CoMeTa|DIANA|MBStar|MirAncesTar|miranda_May_2021|miRcode|mirCoX|miRTar2GO|MirTar2|mirzag|MultiMiTar|PACCMIT|TargetScan_v7_2
CTDSPL2	Q05D32		hsa-miR-139-5p	0.728196	13	Very High	BCmicrO|Cupid|MBStar|MirAncesTar|miranda_May_2021|miRcode|mirCoX|miRDB_v6|mirzag|MultiMiTar|PACCMIT|RNA22|TargetScan_v7_2
KIF3A	Q9Y496		hsa-miR-139-5p	0.72761	15	Very High	BCmicrO|CoMeTa|DIANA|MBStar|MirAncesTar|miranda_May_2021|miRcode|mirCoX|miRDB_v6|MirSNPInTarget|miRTar2GO|mirzag|MultiMiTar|RNA22|TargetScan_v7_2
ATG4D	Q86TL0		hsa-miR-139-5p	0.725748	12	Very High	BCmicrO|Cupid|MirAncesTar|miranda_May_2021|mirbase|miRcode|mirCoX|MirSNPInTarget|miRTar2GO|mirzag|RNA22|TargetScan_v7_2
KBTBD8	Q8NFY9		hsa-miR-139-5p	0.725234	11	Very High	BCmicrO|Cupid|MBStar|MirAncesTar|miranda_May_2021|miRcode|mirCoX|miRDB_v6|mirzag|PACCMIT|TargetScan_v7_2
KDM3B	Q7LBC6		hsa-miR-139-5p	0.724379	15	Very High	BCmicrO|bitargeting_May_2021|CoMeTa|Cupid|MBStar|MirAncesTar|miranda_May_2021|mirbase|miRcode|mirCoX|MiRNATIP|miRTar2GO|mirzag|RNA22|TargetScan_v7_2
FOXO1	Q12778		hsa-miR-139-5p	0.723377	13	Very High	BCmicrO|bitargeting_May_2021|CoMeTa|Cupid|MirAncesTar|miranda_May_2021|miRcode|mirCoX|MiRNATIP|miRTar2GO|mirzag|MultiMiTar|TargetScan_v7_2
NFAT5	O94916		hsa-miR-139-5p	0.721967	14	Very High	BCmicrO|CoMeTa|MBStar|MirAncesTar|miranda_May_2021|miRcode|mirCoX|MiRNATIP|miRTar2GO|MultiMiTar|PACCMIT|PITA_May_2021|RNA22|TargetScan_v7_2
CDK6	Q00534		hsa-miR-139-5p	0.721883	15	Very High	BCmicrO|CoMeTa|MBStar|MirAncesTar|miranda_May_2021|miRcode|mirCoX|miRDB_v6|MiRNATIP|miRTar2GO|MirTar2|MultiMiTar|PITA_May_2021|RNA22|TargetScan_v7_2
AJAP1	Q9UKB5		hsa-miR-139-5p	0.719847	13	Very High	BCmicrO|bitargeting_May_2021|CoMeTa|Cupid|DIANA|MirAncesTar|miranda_May_2021|miRcode|mirCoX|miRDB_v6|mirzag|PACCMIT|TargetScan_v7_2
PURB	Q96QR8		hsa-miR-139-5p	0.719133	15	Very High	BCmicrO|bitargeting_May_2021|Cupid|MBStar|MirAncesTar|miranda_May_2021|miRcode|mirCoX|miRDB_v6|MiRNATIP|MirSNPInTarget|miRTar2GO|MultiMiTar|RNA22|TargetScan_v7_2
ZBTB10	Q96DT7		hsa-miR-139-5p	0.718678	13	Very High	BCmicrO|CoMeTa|Cupid|MBStar|MirAncesTar|miranda_May_2021|mirbase|miRcode|mirCoX|MirTar2|mirzag|RNA22|TargetScan_v7_2
RASGRF1	Q13972		hsa-miR-139-5p	0.716846	14	Very High	BCmicrO|Cupid|MBStar|MirAncesTar|miranda_May_2021|miRcode|mirCoX|miRDB_v6|MiRNATIP|MirTar2|mirzag|RNA22|rnahybrid_May_2021|TargetScan_v7_2
ARL15	Q9NXU5		hsa-miR-139-5p	0.716748	14	Very High	BCmicrO|bitargeting_May_2021|Cupid|DIANA|MBStar|MirAncesTar|miranda_May_2021|miRcode|mirCoX|miRDB_v6|MirSNPInTarget|mirzag|PITA_May_2021|TargetScan_v7_2
MAP2	P11137		hsa-miR-139-5p	0.716535	15	Very High	BCmicrO|CoMeTa|DIANA|MBStar|MirAncesTar|miranda_May_2021|miRcode|mirCoX|miRDB_v6|MirTar2|mirzag|MultiMiTar|PACCMIT|RNA22|TargetScan_v7_2
MLLT10	P55197		hsa-miR-139-5p	0.716386	14	Very High	BCmicrO|bitargeting_May_2021|CoMeTa|Cupid|DIANA|MBStar|MirAncesTar|miranda_May_2021|miRcode|mirCoX|miRDB_v6|MiRNATIP|mirzag|TargetScan_v7_2
CDK19	Q9BWU1		hsa-miR-139-5p	0.713489	15	Very High	BCmicrO|CoMeTa|MBStar|MirAncesTar|miranda_May_2021|miRcode|mirCoX|MiRNATIP|MirSNPInTarget|miRTar2GO|MirTar2|mirzag|MultiMiTar|PACCMIT|RNA22
NPTX1	Q15818		hsa-miR-139-5p	0.71293	14	Very High	BCmicrO|CoMeTa|MirAncesTar|miranda_May_2021|miRcode|mirCoX|miRDB_v6|MiRNATIP|miRTar2GO|mirzag|MultiMiTar|PACCMIT|RNA22|TargetScan_v7_2
PRRG1	O14668		hsa-miR-139-5p	0.712605	15	Very High	BCmicrO|CoMeTa|DIANA|MBStar|MirAncesTar|miranda_May_2021|miRcode|mirCoX|miRDB_v6|MiRNATIP|miRTar2GO|MirTar2|mirzag|MultiMiTar|RNA22
BCL2	P10415		hsa-miR-139-5p	0.712269	17	Very High	BCmicrO|bitargeting_May_2021|CoMeTa|MBStar|MirAncesTar|miranda_May_2021|mirbase|miRcode|mirCoX|miRDB_v6|MiRNATIP|miRTar2GO|MirTar2|mirzag|MultiMiTar|PITA_May_2021|RNA22
HS2ST1	Q7LGA3		hsa-miR-139-5p	0.711954	13	Very High	BCmicrO|CoMeTa|Cupid|MBStar|MirAncesTar|miranda_May_2021|miRcode|mirCoX|miRTar2GO|mirzag|MultiMiTar|RNA22|TargetScan_v7_2
PTPRF	P10586		hsa-miR-139-5p	0.710436	13	Very High	BCmicrO|bitargeting_May_2021|CoMeTa|MBStar|MirAncesTar|miranda_May_2021|mirbase|miRcode|mirCoX|MirSNPInTarget|mirzag|RNA22|TargetScan_v7_2
ESRRG	P62508		hsa-miR-139-5p	0.709938	12	Very High	BCmicrO|CoMeTa|MBStar|MirAncesTar|miranda_May_2021|miRcode|mirCoX|MirSNPInTarget|mirzag|MultiMiTar|PACCMIT|TargetScan_v7_2
DNAJC5	Q9H3Z4		hsa-miR-139-5p	0.708657	12	Very High	BCmicrO|MBStar|MirAncesTar|miranda_May_2021|miRcode|mirCoX|miRDB_v6|miRTar2GO|MirTar2|mirzag|MultiMiTar|TargetScan_v7_2
PTAR1	Q7Z6K3		hsa-miR-139-5p	0.708276	14	Very High	BCmicrO|bitargeting_May_2021|MBStar|MirAncesTar|miranda_May_2021|miRcode|mirCoX|miRDB_v6|MiRNATIP|miRTar2GO|MirTar2|mirzag|RNA22|TargetScan_v7_2
TMPO	P42166		hsa-miR-139-5p	0.707452	12	Very High	BCmicrO|bitargeting_May_2021|Cupid|MBStar|MirAncesTar|miranda_May_2021|miRcode|mirCoX|miRDB_v6|MiRNATIP|mirzag|TargetScan_v7_2
ARX	Q96QS3		hsa-miR-139-5p	0.707268	12	Very High	BCmicrO|MBStar|MirAncesTar|miranda_May_2021|miRcode|mirCoX|miRDB_v6|MiRNATIP|MirTar2|mirzag|RNA22|TargetScan_v7_2
MBNL2	Q5VZF2		hsa-miR-139-5p	0.707177	13	Very High	BCmicrO|CoMeTa|Cupid|DIANA|MBStar|MirAncesTar|miranda_May_2021|miRcode|mirCoX|miRTar2GO|MirTar2|mirzag|MultiMiTar
FUBP3	Q96I24		hsa-miR-139-5p	0.706839	12	Very High	BCmicrO|CoMeTa|Cupid|MirAncesTar|miranda_May_2021|miRcode|mirCoX|MiRNATIP|miRTar2GO|mirzag|RNA22|TargetScan_v7_2
AAK1	Q2M2I8		hsa-miR-139-5p	0.706154	11	Very High	BCmicrO|CoMeTa|MBStar|MirAncesTar|miranda_May_2021|mirCoX|miRDB_v6|miRTar2GO|MirTar2|RNA22|TargetScan_v7_2
ITGB8	P26012		hsa-miR-139-5p	0.70575	14	Very High	BCmicrO|CoMeTa|MBStar|MirAncesTar|miranda_May_2021|miRcode|mirCoX|miRDB_v6|miRTar2GO|mirzag|MultiMiTar|PITA_May_2021|RNA22|TargetScan_v7_2
TMEM33	P57088		hsa-miR-139-5p	0.705441	14	Very High	BCmicrO|bitargeting_May_2021|CoMeTa|MBStar|MirAncesTar|miranda_May_2021|miRcode|mirCoX|miRDB_v6|MiRNATIP|MirSNPInTarget|miRTar2GO|MirTar2|mirzag
ADGRL4	Q9HBW9		hsa-miR-139-5p	0.703614	11	Very High	BCmicrO|CoMeTa|MBStar|MirAncesTar|miranda_May_2021|miRcode|mirCoX|miRDB_v6|MirTar2|mirzag|PITA_May_2021
AFF3	P51826		hsa-miR-139-5p	0.703101	13	Very High	BCmicrO|bitargeting_May_2021|CoMeTa|MBStar|MirAncesTar|miranda_May_2021|miRcode|mirCoX|MirTar2|mirzag|MultiMiTar|PACCMIT|TargetScan_v7_2
HTR7	P34969		hsa-miR-139-5p	0.702937	11	Very High	BCmicrO|CoMeTa|Cupid|MBStar|MirAncesTar|miranda_May_2021|miRcode|mirCoX|MiRNATIP|RNA22|TargetScan_v7_2
PROSER1	Q86XN7		hsa-miR-139-5p	0.702831	12	Very High	BCmicrO|CoMeTa|Cupid|MBStar|MirAncesTar|miranda_May_2021|miRcode|mirCoX|miRDB_v6|mirzag|PACCMIT|TargetScan_v7_2
CCNT2	O60583		hsa-miR-139-5p	0.701935	14	Very High	BCmicrO|bitargeting_May_2021|CoMeTa|Cupid|MBStar|MirAncesTar|miranda_May_2021|mirbase|miRcode|mirCoX|MiRNATIP|miRTar2GO|mirzag|MultiMiTar
CHD9	Q3L8U1		hsa-miR-139-5p	0.701652	11	Very High	BCmicrO|Cupid|MirAncesTar|miRcode|mirCoX|miRDB_v6|miRTar2GO|mirzag|MultiMiTar|RNA22|TargetScan_v7_2
TET3	O43151		hsa-miR-139-5p	0.701493	12	Very High	bitargeting_May_2021|CoMeTa|MirAncesTar|miranda_May_2021|miRcode|mirCoX|miRDB_v6|miRTar2GO|MirTar2|mirzag|PACCMIT|TargetScan_v7_2
SRSF1	Q07955		hsa-miR-139-5p	0.701485	12	Very High	BCmicrO|CoMeTa|MBStar|MirAncesTar|miRcode|mirCoX|miRDB_v6|miRTar2GO|mirzag|MultiMiTar|PITA_May_2021|TargetScan_v7_2
TXLNG	Q9NUQ3		hsa-miR-139-5p	0.70148	12	Very High	BCmicrO|CoMeTa|Cupid|MBStar|MirAncesTar|miranda_May_2021|miRcode|mirCoX|miRDB_v6|miRTar2GO|mirzag|TargetScan_v7_2
GABRA1	P14867		hsa-miR-139-5p	0.701158	12	Very High	BCmicrO|CoMeTa|Cupid|MBStar|MirAncesTar|miranda_May_2021|miRcode|mirCoX|mirzag|MultiMiTar|RNA22|TargetScan_v7_2
CSNK1G1	Q9HCP0		hsa-miR-139-5p	0.699678	12	Very High	BCmicrO|CoMeTa|MBStar|MirAncesTar|miranda_May_2021|miRcode|mirCoX|miRTar2GO|mirzag|MultiMiTar|PACCMIT|TargetScan_v7_2
MYLK	Q15746		hsa-miR-139-5p	0.698269	14	Very High	BCmicrO|CoMeTa|Cupid|MBStar|MirAncesTar|miranda_May_2021|miRcode|mirCoX|MirSNPInTarget|mirzag|PACCMIT|PITA_May_2021|RNA22|TargetScan_v7_2
RNF2	Q99496		hsa-miR-139-5p	0.697784	14	Very High	BCmicrO|CoMeTa|Cupid|MirAncesTar|miranda_May_2021|miRcode|mirCoX|miRDB_v6|MiRNATIP|miRTar2GO|MirTar2|mirzag|MultiMiTar|RNA22
GPD1L	Q8N335		hsa-miR-139-5p	0.697776	15	Very High	BCmicrO|bitargeting_May_2021|CoMeTa|MBStar|MirAncesTar|miranda_May_2021|miRcode|mirCoX|miRDB_v6|mirmap_May_2021|miRTar2GO|MirTar2|mirzag|PACCMIT|RNA22
RTF1	Q92541		hsa-miR-139-5p	0.697545	14	Very High	BCmicrO|CoMeTa|MirAncesTar|miranda_May_2021|miRcode|mirCoX|miRDB_v6|MiRNATIP|miRTar2GO|mirzag|MultiMiTar|PACCMIT|RNA22|TargetScan_v7_2
KDM6B	O15054		hsa-miR-139-5p	0.697348	13	Very High	BCmicrO|bitargeting_May_2021|CoMeTa|Cupid|MirAncesTar|miranda_May_2021|mirbase|miRcode|mirCoX|MiRNATIP|miRTar2GO|PACCMIT|TargetScan_v7_2
DDIT4	Q9NX09		hsa-miR-139-5p	0.697257	15	Very High	BCmicrO|DIANA|MBStar|MirAncesTar|miranda_May_2021|miRcode|mirCoX|miRDB_v6|MiRNATIP|MirSNPInTarget|miRTar2GO|mirzag|PACCMIT|RNA22|TargetScan_v7_2
KMT5A	Q9NQR1		hsa-miR-139-5p	0.69666	10	Very High	BCmicrO|CoMeTa|MirAncesTar|miranda_May_2021|miRcode|mirCoX|miRTar2GO|MirTar2|mirzag|TargetScan_v7_2
TMED7	Q9Y3B3		hsa-miR-139-5p	0.696524	13	Very High	BCmicrO|CoMeTa|MBStar|MirAncesTar|miranda_May_2021|miRcode|mirCoX|miRDB_v6|MiRNATIP|miRTar2GO|mirzag|MultiMiTar|TargetScan_v7_2
XPO4	Q9C0E2		hsa-miR-139-5p	0.696359	14	Very High	BCmicrO|CoMeTa|DIANA|MBStar|MirAncesTar|miranda_May_2021|miRcode|mirCoX|MiRNATIP|miRTar2GO|mirzag|PACCMIT|RNA22|TargetScan_v7_2
CILK1	Q9UPZ9		hsa-miR-139-5p	0.696051	14	Very High	BCmicrO|CoMeTa|MBStar|MirAncesTar|miranda_May_2021|miRcode|mirCoX|miRDB_v6|MiRNATIP|MirTar2|mirzag|MultiMiTar|RNA22|TargetScan_v7_2
RUFY3	Q7L099		hsa-miR-139-5p	0.695866	12	Very High	BCmicrO|CoMeTa|Cupid|MBStar|MirAncesTar|miranda_May_2021|miRcode|mirCoX|miRDB_v6|MirTar2|PACCMIT|RNA22
NAB1	Q13506		hsa-miR-139-5p	0.694215	13	Very High	BCmicrO|bitargeting_May_2021|CoMeTa|Cupid|MBStar|MirAncesTar|miranda_May_2021|miRcode|mirCoX|miRTar2GO|mirzag|MultiMiTar|RNA22
HDX	Q7Z353		hsa-miR-139-5p	0.693817	12	Very High	BCmicrO|MBStar|MirAncesTar|miranda_May_2021|miRcode|mirCoX|miRDB_v6|miRTar2GO|mirzag|PACCMIT|RNA22|TargetScan_v7_2
PSD3	Q9NYI0		hsa-miR-139-5p	0.693755	15	Very High	BCmicrO|bitargeting_May_2021|CoMeTa|MBStar|MirAncesTar|miranda_May_2021|miRcode|mirCoX|MiRNATIP|MirSNPInTarget|miRTar2GO|MirTar2|mirzag|MultiMiTar|RNA22
RUNX1	Q01196		hsa-miR-139-5p	0.69134	14	Very High	BCmicrO|bitargeting_May_2021|CoMeTa|DIANA|MBStar|MirAncesTar|miranda_May_2021|miRcode|mirCoX|miRDB_v6|MirSNPInTarget|MirTar2|mirzag|TargetScan_v7_2
PRKCA	P17252		hsa-miR-139-5p	0.691241	15	Very High	BCmicrO|bitargeting_May_2021|CoMeTa|MBStar|MirAncesTar|miranda_May_2021|miRcode|mirCoX|mirmap_May_2021|MiRNATIP|miRTar2GO|mirzag|MultiMiTar|RNA22|TargetScan_v7_2
MIER3	Q7Z3K6		hsa-miR-139-5p	0.690948	12	Very High	BCmicrO|Cupid|DIANA|MBStar|MirAncesTar|miRcode|mirCoX|miRDB_v6|miRTar2GO|mirzag|MultiMiTar|TargetScan_v7_2
CANX	P27824		hsa-miR-139-5p	0.690329	13	Very High	BCmicrO|CoMeTa|MBStar|MirAncesTar|miranda_May_2021|miRcode|mirCoX|miRDB_v6|MiRNATIP|miRTar2GO|mirzag|MultiMiTar|TargetScan_v7_2
NOTCH1	P46531		hsa-miR-139-5p	0.689432	14	Very High	BCmicrO|bitargeting_May_2021|CoMeTa|MirAncesTar|miranda_May_2021|mirbase|miRcode|mirCoX|miRDB_v6|MiRNATIP|MirTar2|mirzag|RNA22|TargetScan_v7_2
MRPS25	P82663		hsa-miR-139-5p	0.688413	15	Very High	BCmicrO|bitargeting_May_2021|DIANA|MBStar|MirAncesTar|miranda_May_2021|miRcode|mirCoX|MiRNATIP|MirSNPInTarget|miRTar2GO|MirTar2|mirzag|RNA22|TargetScan_v7_2
NDFIP1	Q9BT67		hsa-miR-139-5p	0.688257	15	Very High	BCmicrO|CoMeTa|DIANA|MBStar|MirAncesTar|miranda_May_2021|miRcode|mirCoX|miRDB_v6|MiRNATIP|miRTar2GO|MirTar2|mirzag|MultiMiTar|RNA22
UBE3A	Q05086		hsa-miR-139-5p	0.687881	15	High	BCmicrO|CoMeTa|MBStar|MirAncesTar|miranda_May_2021|miRcode|mirCoX|miRDB_v6|MiRNATIP|miRTar2GO|MirTar2|mirzag|MultiMiTar|PITA_May_2021|RNA22
DRAM1	Q8N682		hsa-miR-139-5p	0.687505	14	High	BCmicrO|bitargeting_May_2021|CoMeTa|MBStar|MirAncesTar|miranda_May_2021|miRcode|mirCoX|miRDB_v6|MirSNPInTarget|miRTar2GO|mirzag|MultiMiTar|PACCMIT
TMEM123	Q8N131		hsa-miR-139-5p	0.687346	15	High	BCmicrO|CoMeTa|DIANA|MBStar|MirAncesTar|miranda_May_2021|miRcode|mirCoX|miRDB_v6|MiRNATIP|MirSNPInTarget|miRTar2GO|MirTar2|mirzag|PITA_May_2021
SCN1A	P35498		hsa-miR-139-5p	0.686294	15	High	BCmicrO|bitargeting_May_2021|CoMeTa|Cupid|DIANA|MBStar|MirAncesTar|miranda_May_2021|miRcode|mirCoX|mirzag|MultiMiTar|PITA_May_2021|RNA22|TargetScan_v7_2
PRDM10	Q9NQV6		hsa-miR-139-5p	0.685997	13	High	BCmicrO|bitargeting_May_2021|CoMeTa|DIANA|MBStar|MirAncesTar|miranda_May_2021|miRcode|mirCoX|miRDB_v6|mirzag|PACCMIT|TargetScan_v7_2
STK24	Q9Y6E0		hsa-miR-139-5p	0.684555	13	High	BCmicrO|bitargeting_May_2021|CoMeTa|MBStar|MirAncesTar|miranda_May_2021|miRcode|mirCoX|miRDB_v6|MiRNATIP|miRTar2GO|RNA22|TargetScan_v7_2
MOB1B	Q7L9L4		hsa-miR-139-5p	0.684307	14	High	BCmicrO|bitargeting_May_2021|Cupid|MBStar|MirAncesTar|miranda_May_2021|miRcode|mirCoX|miRDB_v6|MiRNATIP|MirTar2|mirzag|MultiMiTar|RNA22
DCC	P43146		hsa-miR-139-5p	0.683938	13	High	BCmicrO|bitargeting_May_2021|Cupid|MBStar|MirAncesTar|miranda_May_2021|miRcode|mirCoX|miRDB_v6|MiRNATIP|MirTar2|mirzag|TargetScan_v7_2
IGF1R	P08069		hsa-miR-139-5p	0.683634	14	High	BCmicrO|bitargeting_May_2021|CoMeTa|MBStar|MirAncesTar|miranda_May_2021|miRcode|mirCoX|miRDB_v6|MiRNATIP|mirzag|PACCMIT|RNA22|TargetScan_v7_2
NXPH1	P58417		hsa-miR-139-5p	0.682278	12	High	BCmicrO|DIANA|MBStar|MirAncesTar|miranda_May_2021|miRcode|mirCoX|MirTar2|mirzag|MultiMiTar|RNA22|TargetScan_v7_2
FRMD4A	Q9P2Q2		hsa-miR-139-5p	0.681408	13	High	BCmicrO|CoMeTa|MirAncesTar|miranda_May_2021|miRcode|mirCoX|MiRNATIP|MirTar2|mirzag|MultiMiTar|PACCMIT|RNA22|TargetScan_v7_2
DIP2C	Q9Y2E4		hsa-miR-139-5p	0.681377	12	High	BCmicrO|Cupid|MBStar|MirAncesTar|miranda_May_2021|miRcode|mirCoX|miRDB_v6|MiRNATIP|MirSNPInTarget|mirzag|TargetScan_v7_2
ARF6	P62330		hsa-miR-139-5p	0.67894	10	High	BCmicrO|MBStar|MirAncesTar|miRcode|mirCoX|miRDB_v6|miRTar2GO|mirzag|MultiMiTar|TargetScan_v7_2
SCN3A	Q9NY46		hsa-miR-139-5p	0.678723	14	High	BCmicrO|CoMeTa|Cupid|MBStar|MirAncesTar|miranda_May_2021|miRcode|mirCoX|miRDB_v6|MiRNATIP|mirzag|MultiMiTar|RNA22|TargetScan_v7_2
PFN2	P35080		hsa-miR-139-5p	0.678262	14	High	BCmicrO|CoMeTa|Cupid|DIANA|MBStar|MirAncesTar|miranda_May_2021|miRcode|mirCoX|miRDB_v6|MirSNPInTarget|miRTar2GO|mirzag|MultiMiTar
PTPRD	P23468		hsa-miR-139-5p	0.678039	11	High	BCmicrO|Cupid|MBStar|MirAncesTar|miRcode|mirCoX|miRDB_v6|mirzag|MultiMiTar|RNA22|TargetScan_v7_2
VPS54	Q9P1Q0		hsa-miR-139-5p	0.677753	11	High	BCmicrO|Cupid|DIANA|MBStar|MirAncesTar|miRcode|mirCoX|miRDB_v6|miRTar2GO|mirzag|TargetScan_v7_2
TMEM132D	Q14C87		hsa-miR-139-5p	0.67736	11	High	BCmicrO|MBStar|MirAncesTar|miranda_May_2021|miRcode|mirCoX|miRDB_v6|MirTar2|mirzag|RNA22|TargetScan_v7_2
KCTD12	Q96CX2		hsa-miR-139-5p	0.676846	15	High	BCmicrO|bitargeting_May_2021|CoMeTa|MBStar|MirAncesTar|miranda_May_2021|miRcode|mirCoX|miRDB_v6|MiRNATIP|miRTar2GO|mirzag|MultiMiTar|RNA22|TargetScan_v7_2
PGM2L1	Q6PCE3		hsa-miR-139-5p	0.675155	13	High	BCmicrO|DIANA|MBStar|MirAncesTar|miranda_May_2021|miRcode|mirCoX|MiRNATIP|mirzag|MultiMiTar|PITA_May_2021|RNA22|TargetScan_v7_2
ANKRD50	Q9ULJ7		hsa-miR-139-5p	0.674321	14	High	BCmicrO|bitargeting_May_2021|MBStar|MirAncesTar|miranda_May_2021|miRcode|mirCoX|miRDB_v6|miRTar2GO|mirzag|MultiMiTar|PITA_May_2021|RNA22|TargetScan_v7_2
LRRN3	Q9H3W5		hsa-miR-139-5p	0.671489	12	High	BCmicrO|bitargeting_May_2021|CoMeTa|MBStar|MirAncesTar|mirbase|miRcode|mirCoX|miRDB_v6|mirzag|RNA22|TargetScan_v7_2
TIA1	P31483		hsa-miR-139-5p	0.671352	12	High	BCmicrO|Cupid|MBStar|MirAncesTar|miranda_May_2021|miRcode|mirCoX|miRDB_v6|MiRNATIP|miRTar2GO|mirzag|TargetScan_v7_2
PFDN6	O15212		hsa-miR-139-5p	0.671075	12	High	BCmicrO|bitargeting_May_2021|MBStar|MirAncesTar|miranda_May_2021|mirbase|miRcode|mirCoX|MiRNATIP|miRTar2GO|MirTar2|TargetScan_v7_2
STXBP5L	Q9Y2K9		hsa-miR-139-5p	0.670807	13	High	BCmicrO|bitargeting_May_2021|CoMeTa|Cupid|DIANA|MBStar|MirAncesTar|miranda_May_2021|miRcode|mirCoX|miRDB_v6|RNA22|TargetScan_v7_2
CBX1	P83916		hsa-miR-139-5p	0.670746	14	High	BCmicrO|bitargeting_May_2021|CoMeTa|Cupid|MBStar|MirAncesTar|miranda_May_2021|miRcode|mirCoX|miRDB_v6|MiRNATIP|MirTar2|mirzag|RNA22
ADCY1	Q08828		hsa-miR-139-5p	0.670331	14	High	BCmicrO|CoMeTa|MBStar|MirAncesTar|miranda_May_2021|miRcode|mirCoX|miRDB_v6|MiRNATIP|MirTar2|mirzag|MultiMiTar|PITA_May_2021|RNA22
RO60	P10155		hsa-miR-139-5p	0.670026	13	High	BCmicrO|CoMeTa|DIANA|MBStar|MirAncesTar|miranda_May_2021|miRcode|mirCoX|miRDB_v6|MiRNATIP|miRTar2GO|mirzag|PACCMIT
RLIM	Q9NVW2		hsa-miR-139-5p	0.669614	12	High	BCmicrO|bitargeting_May_2021|Cupid|MBStar|MirAncesTar|miranda_May_2021|miRcode|mirCoX|MiRNATIP|miRTar2GO|mirzag|TargetScan_v7_2
PRKAA1	Q13131		hsa-miR-139-5p	0.669432	14	High	BCmicrO|bitargeting_May_2021|CoMeTa|Cupid|MBStar|MirAncesTar|miranda_May_2021|mirbase|miRcode|mirCoX|miRDB_v6|MiRNATIP|miRTar2GO|mirzag
PRKACB	P22694		hsa-miR-139-5p	0.667804	14	High	BCmicrO|CoMeTa|MBStar|MirAncesTar|miranda_May_2021|miRcode|mirCoX|miRDB_v6|MiRNATIP|MirSNPInTarget|miRTar2GO|mirzag|MultiMiTar|RNA22
DCP2	Q8IU60		hsa-miR-139-5p	0.667772	14	High	BCmicrO|CoMeTa|MBStar|MirAncesTar|miranda_May_2021|miRcode|mirCoX|miRDB_v6|MiRNATIP|MirSNPInTarget|miRTar2GO|MultiMiTar|PITA_May_2021|RNA22
IGFBP5	P24593		hsa-miR-139-5p	0.667197	12	High	BCmicrO|CoMeTa|MirAncesTar|miranda_May_2021|miRcode|mirCoX|miRDB_v6|miRTar2GO|mirzag|PACCMIT|RNA22|TargetScan_v7_2
MEF2A	Q02078		hsa-miR-139-5p	0.666809	12	High	BCmicrO|CoMeTa|MBStar|MirAncesTar|miranda_May_2021|miRcode|mirCoX|miRDB_v6|miRTar2GO|mirzag|PACCMIT|RNA22
INO80D	Q53TQ3		hsa-miR-139-5p	0.666268	12	High	BCmicrO|bitargeting_May_2021|CoMeTa|MBStar|MirAncesTar|miranda_May_2021|miRcode|mirCoX|miRDB_v6|MiRNATIP|miRTar2GO|TargetScan_v7_2
OSR2	Q8N2R0		hsa-miR-139-5p	0.666248	14	High	BCmicrO|bitargeting_May_2021|CoMeTa|DIANA|MirAncesTar|miranda_May_2021|mirbase|miRcode|mirCoX|miRDB_v6|miRTar2GO|MirTar2|mirzag|RNA22
EIF4B	P23588		hsa-miR-139-5p	0.666088	11	High	BCmicrO|CoMeTa|MBStar|MirAncesTar|miRcode|mirCoX|miRDB_v6|miRTar2GO|mirzag|MultiMiTar|TargetScan_v7_2
CBLL1	Q75N03		hsa-miR-139-5p	0.665721	14	High	BCmicrO|bitargeting_May_2021|CoMeTa|MBStar|MirAncesTar|miranda_May_2021|mirbase|miRcode|mirCoX|miRDB_v6|miRTar2GO|MirTar2|mirzag|PITA_May_2021
HCN1	O60741		hsa-miR-139-5p	0.663579	13	High	BCmicrO|bitargeting_May_2021|Cupid|DIANA|MBStar|MirAncesTar|miranda_May_2021|miRcode|mirCoX|mirzag|MultiMiTar|RNA22|TargetScan_v7_2
GNAI3	P08754		hsa-miR-139-5p	0.663216	13	High	BCmicrO|CoMeTa|Cupid|MBStar|MirAncesTar|miranda_May_2021|miRcode|mirCoX|MiRNATIP|MirSNPInTarget|mirzag|PACCMIT|RNA22
APPBP2	Q92624		hsa-miR-139-5p	0.663168	12	High	BCmicrO|bitargeting_May_2021|CoMeTa|Cupid|MBStar|MirAncesTar|miranda_May_2021|miRcode|mirCoX|miRDB_v6|MirTar2|MultiMiTar
HDGF	P51858		hsa-miR-139-5p	0.662838	11	High	BCmicrO|CoMeTa|MirAncesTar|miranda_May_2021|miRcode|mirCoX|MiRNATIP|miRTar2GO|mirzag|RNA22|TargetScan_v7_2
GLI2	P10070		hsa-miR-139-5p	0.662123	15	High	BCmicrO|bitargeting_May_2021|Cupid|MBStar|MirAncesTar|miranda_May_2021|miRcode|mirCoX|miRDB_v6|mirmap_May_2021|MiRNATIP|miRTar2GO|mirzag|RNA22|TargetScan_v7_2
ZNF148	Q9UQR1		hsa-miR-139-5p	0.659682	12	High	BCmicrO|CoMeTa|Cupid|DIANA|MBStar|MirAncesTar|miranda_May_2021|miRcode|mirCoX|miRTar2GO|mirzag|MultiMiTar
CACNA2D2	Q9NY47		hsa-miR-139-5p	0.658628	13	High	BCmicrO|CoMeTa|MBStar|MirAncesTar|miranda_May_2021|mirbase|miRcode|mirCoX|miRDB_v6|MirSNPInTarget|PACCMIT|RNA22|TargetScan_v7_2
PLCB1	Q9NQ66		hsa-miR-139-5p	0.657736	14	High	BCmicrO|CoMeTa|Cupid|MBStar|MirAncesTar|miranda_May_2021|miRcode|mirCoX|miRDB_v6|MiRNATIP|MirSNPInTarget|MirTar2|mirzag|MultiMiTar
ZRANB2	O95218		hsa-miR-139-5p	0.656122	12	High	BCmicrO|DIANA|MBStar|MirAncesTar|miranda_May_2021|miRcode|mirCoX|miRDB_v6|MiRNATIP|MirTar2|mirzag|PACCMIT
EYA4	O95677		hsa-miR-139-5p	0.655915	12	High	BCmicrO|Cupid|MBStar|MirAncesTar|miRcode|mirCoX|MiRNATIP|miRTar2GO|mirzag|MultiMiTar|RNA22|TargetScan_v7_2
MED4	Q9NPJ6		hsa-miR-139-5p	0.652808	13	High	BCmicrO|CoMeTa|MBStar|MirAncesTar|miranda_May_2021|mirbase|miRcode|mirCoX|miRDB_v6|MiRNATIP|MirSNPInTarget|miRTar2GO|MirTar2
LARP4B	Q92615		hsa-miR-139-5p	0.652553	11	High	BCmicrO|CoMeTa|MBStar|MirAncesTar|miranda_May_2021|miRcode|mirCoX|MirSNPInTarget|miRTar2GO|RNA22|TargetScan_v7_2
TNKS	O95271		hsa-miR-139-5p	0.649901	13	High	BCmicrO|bitargeting_May_2021|CoMeTa|DIANA|MBStar|MirAncesTar|miranda_May_2021|miRcode|mirCoX|MiRNATIP|MirSNPInTarget|miRTar2GO|mirzag
RYR2	Q92736		hsa-miR-139-5p	0.649732	15	High	BCmicrO|bitargeting_May_2021|CoMeTa|Cupid|DIANA|MBStar|MirAncesTar|miranda_May_2021|mirbase|miRcode|mirCoX|MiRNATIP|mirzag|PACCMIT|RNA22
DPYSL5	Q9BPU6		hsa-miR-139-5p	0.649362	13	High	BCmicrO|bitargeting_May_2021|MBStar|MirAncesTar|miranda_May_2021|miRcode|mirCoX|miRDB_v6|MiRNATIP|MirSNPInTarget|MirTar2|RNA22|TargetScan_v7_2
DTX3	Q8N9I9		hsa-miR-139-5p	0.649048	12	High	BCmicrO|bitargeting_May_2021|CoMeTa|MirAncesTar|miranda_May_2021|mirbase|miRcode|mirCoX|MiRNATIP|miRTar2GO|PACCMIT|TargetScan_v7_2
DCAF12	Q5T6F0		hsa-miR-139-5p	0.647903	11	High	BCmicrO|DIANA|MBStar|MirAncesTar|miRcode|mirCoX|miRDB_v6|miRTar2GO|mirzag|RNA22|TargetScan_v7_2
SEPTIN6	Q14141		hsa-miR-139-5p	0.647521	12	High	BCmicrO|CoMeTa|DIANA|MBStar|MirAncesTar|miranda_May_2021|miRcode|mirCoX|MiRNATIP|mirzag|RNA22|TargetScan_v7_2
ZFX	P17010		hsa-miR-139-5p	0.647137	11	High	BCmicrO|CoMeTa|Cupid|DIANA|MBStar|MirAncesTar|miRcode|mirCoX|MultiMiTar|RNA22|TargetScan_v7_2
KPNA2	P52292		hsa-miR-139-5p	0.646996	13	High	BCmicrO|CoMeTa|Cupid|MirAncesTar|miranda_May_2021|mirbase|miRcode|mirCoX|MiRNATIP|MirSNPInTarget|miRTar2GO|mirzag|RNA22
TET2	Q6N021		hsa-miR-139-5p	0.646142	13	High	BCmicrO|Cupid|MBStar|MirAncesTar|miranda_May_2021|miRcode|mirCoX|mirmap_May_2021|MiRNATIP|mirzag|MultiMiTar|RNA22|TargetScan_v7_2
ZNF532	Q9HCE3		hsa-miR-139-5p	0.646124	11	High	BCmicrO|CoMeTa|DIANA|MBStar|MirAncesTar|miranda_May_2021|miRcode|mirCoX|mirzag|PACCMIT|TargetScan_v7_2
ZNF638	Q14966		hsa-miR-139-5p	0.644708	10	High	BCmicrO|CoMeTa|DIANA|MBStar|MirAncesTar|miRcode|mirCoX|PACCMIT|RNA22|TargetScan_v7_2
CLDND1	Q9NY35		hsa-miR-139-5p	0.642659	13	High	BCmicrO|CoMeTa|Cupid|MBStar|MirAncesTar|miranda_May_2021|miRcode|mirCoX|miRDB_v6|MiRNATIP|miRTar2GO|mirzag|RNA22
MDGA2	Q7Z553		hsa-miR-139-5p	0.642274	12	High	BCmicrO|Cupid|MBStar|MirAncesTar|miranda_May_2021|miRcode|mirCoX|miRDB_v6|MiRNATIP|mirzag|MultiMiTar|TargetScan_v7_2
KAT6B	Q8WYB5		hsa-miR-139-5p	0.642154	10	High	BCmicrO|DIANA|MBStar|miRcode|mirCoX|miRTar2GO|mirzag|MultiMiTar|RNA22|TargetScan_v7_2
UBR1	Q8IWV7		hsa-miR-139-5p	0.642012	14	High	BCmicrO|bitargeting_May_2021|DIANA|MBStar|MirAncesTar|miranda_May_2021|miRcode|mirCoX|miRDB_v6|MiRNATIP|MirSNPInTarget|MirTar2|mirzag|RNA22
MCFD2	Q8NI22		hsa-miR-139-5p	0.641882	12	High	BCmicrO|CoMeTa|MBStar|MirAncesTar|miranda_May_2021|miRcode|mirCoX|mirzag|MultiMiTar|PACCMIT|RNA22|TargetScan_v7_2
GPM6A	P51674		hsa-miR-139-5p	0.641218	13	High	BCmicrO|CoMeTa|MBStar|MirAncesTar|miranda_May_2021|miRcode|mirCoX|miRDB_v6|MiRNATIP|MirSNPInTarget|MirTar2|mirzag|MultiMiTar
HOXD10	P28358		hsa-miR-139-5p	0.640749	13	High	BCmicrO|CoMeTa|Cupid|MBStar|MirAncesTar|miranda_May_2021|mirbase|miRcode|mirCoX|miRDB_v6|MiRNATIP|mirzag|PACCMIT
SRSF10	O75494		hsa-miR-139-5p	0.640115	11	High	BCmicrO|CoMeTa|MBStar|MirAncesTar|miranda_May_2021|miRcode|mirCoX|MiRNATIP|miRTar2GO|mirzag|TargetScan_v7_2
GABRB2	P47870		hsa-miR-139-5p	0.639803	12	High	BCmicrO|Cupid|DIANA|MBStar|MirAncesTar|miranda_May_2021|miRcode|mirCoX|miRDB_v6|mirzag|MultiMiTar|PACCMIT
PRKAR2A	P13861		hsa-miR-139-5p	0.639311	12	High	BCmicrO|CoMeTa|MirAncesTar|miranda_May_2021|mirbase|miRcode|mirCoX|MiRNATIP|miRTar2GO|mirzag|RNA22|TargetScan_v7_2
LYPLA1	O75608		hsa-miR-139-5p	0.637711	13	High	BCmicrO|CoMeTa|MBStar|MirAncesTar|miranda_May_2021|miRcode|mirCoX|miRDB_v6|MiRNATIP|MirSNPInTarget|miRTar2GO|MirTar2|mirzag
PSPH	P78330		hsa-miR-139-5p	0.637382	11	High	BCmicrO|bitargeting_May_2021|MirAncesTar|miranda_May_2021|miRcode|mirCoX|miRDB_v6|MirTar2|mirzag|RNA22|TargetScan_v7_2
GATM	P50440		hsa-miR-139-5p	0.63736	13	High	BCmicrO|CoMeTa|Cupid|MBStar|MirAncesTar|miranda_May_2021|mirbase|miRcode|mirCoX|MirTar2|mirzag|PACCMIT|RNA22
NAA50	Q9GZZ1		hsa-miR-139-5p	0.637245	14	High	BCmicrO|Cupid|MBStar|MirAncesTar|miranda_May_2021|miRcode|mirCoX|miRDB_v6|MiRNATIP|MirSNPInTarget|miRTar2GO|MirTar2|mirzag|RNA22
ST8SIA3	O43173		hsa-miR-139-5p	0.636328	13	High	BCmicrO|bitargeting_May_2021|CoMeTa|MBStar|MirAncesTar|miranda_May_2021|miRcode|mirCoX|mirzag|MultiMiTar|PITA_May_2021|RNA22|TargetScan_v7_2
FCHO2	Q0JRZ9		hsa-miR-139-5p	0.635815	12	High	BCmicrO|Cupid|DIANA|MBStar|MirAncesTar|miranda_May_2021|miRcode|mirCoX|miRDB_v6|MiRNATIP|mirzag|MultiMiTar
GLCCI1	Q86VQ1		hsa-miR-139-5p	0.635531	11	High	BCmicrO|DIANA|MBStar|MirAncesTar|miRcode|mirCoX|miRTar2GO|mirzag|MultiMiTar|RNA22|TargetScan_v7_2
CNIH1	O95406		hsa-miR-139-5p	0.633902	10	High	BCmicrO|Cupid|MBStar|MirAncesTar|miRcode|mirCoX|miRDB_v6|miRTar2GO|mirzag|TargetScan_v7_2
SMARCA4	P51532		hsa-miR-139-5p	0.633226	12	High	BCmicrO|bitargeting_May_2021|CoMeTa|MBStar|MirAncesTar|miranda_May_2021|mirbase|miRcode|mirCoX|mirzag|PACCMIT|TargetScan_v7_2
BLOC1S5	Q8TDH9		hsa-miR-139-5p	0.632565	11	High	BCmicrO|DIANA|MBStar|MirAncesTar|miranda_May_2021|miRcode|mirCoX|MirSNPInTarget|MirTar2|mirzag|TargetScan_v7_2
KIAA1549	Q9HCM3		hsa-miR-139-5p	0.632504	13	High	BCmicrO|DIANA|MBStar|MirAncesTar|miRcode|mirCoX|miRDB_v6|MiRNATIP|MirSNPInTarget|miRTar2GO|mirzag|RNA22|TargetScan_v7_2
PBXIP1	Q96AQ6		hsa-miR-139-5p	0.632484	12	High	BCmicrO|MirAncesTar|miranda_May_2021|mirbase|miRcode|mirCoX|MiRNATIP|miRTar2GO|MirTar2|mirzag|RNA22|TargetScan_v7_2
PHKA1	P46020		hsa-miR-139-5p	0.63073	15	High	BCmicrO|bitargeting_May_2021|DIANA|MBStar|MirAncesTar|miranda_May_2021|mirbase|miRcode|mirCoX|miRDB_v6|MiRNATIP|miRTar2GO|MirTar2|mirzag|RNA22
QKI	Q96PU8		hsa-miR-139-5p	0.6306	13	High	BCmicrO|MBStar|MirAncesTar|miranda_May_2021|miRcode|mirCoX|MiRNATIP|miRTar2GO|MirTar2|mirzag|MultiMiTar|RNA22|TargetScan_v7_2
BBC3	Q96PG8		hsa-miR-139-5p	0.630197	11	High	BCmicrO|bitargeting_May_2021|CoMeTa|DIANA|MBStar|MirAncesTar|miRcode|mirCoX|miRTar2GO|mirzag|TargetScan_v7_2
TSPAN5	P62079		hsa-miR-139-5p	0.629065	13	High	BCmicrO|CoMeTa|MBStar|MirAncesTar|miranda_May_2021|mirbase|miRcode|mirCoX|miRDB_v6|MiRNATIP|PACCMIT|RNA22|TargetScan_v7_2
CLPX	O76031		hsa-miR-139-5p	0.628719	12	High	BCmicrO|CoMeTa|Cupid|MirAncesTar|miranda_May_2021|mirbase|miRcode|mirCoX|miRDB_v6|MiRNATIP|MirTar2|mirzag
ATAD1	Q8NBU5		hsa-miR-139-5p	0.62839	10	High	BCmicrO|Cupid|MBStar|MirAncesTar|miRcode|mirCoX|miRDB_v6|mirzag|MultiMiTar|TargetScan_v7_2
FAM110B	Q8TC76		hsa-miR-139-5p	0.628254	11	High	BCmicrO|CoMeTa|DIANA|MBStar|MirAncesTar|miranda_May_2021|miRcode|mirCoX|mirzag|PACCMIT|TargetScan_v7_2
FBXO28	Q9NVF7		hsa-miR-139-5p	0.627529	10	High	BCmicrO|CoMeTa|MBStar|MirAncesTar|miranda_May_2021|miRcode|mirCoX|MiRNATIP|mirzag|TargetScan_v7_2
JDP2	Q8WYK2		hsa-miR-139-5p	0.627146	11	High	BCmicrO|MBStar|MirAncesTar|miranda_May_2021|miRcode|mirCoX|mirzag|PACCMIT|PITA_May_2021|RNA22|TargetScan_v7_2
FYB1	O15117		hsa-miR-139-5p	0.626697	11	High	BCmicrO|CoMeTa|MBStar|MirAncesTar|miranda_May_2021|mirbase|miRcode|mirCoX|miRDB_v6|mirzag|TargetScan_v7_2
LAPTM4B	Q86VI4		hsa-miR-139-5p	0.626449	12	High	BCmicrO|CoMeTa|MBStar|MirAncesTar|miranda_May_2021|miRcode|mirCoX|miRDB_v6|MiRNATIP|MirTar2|mirzag|PITA_May_2021
MIDN	Q504T8		hsa-miR-139-5p	0.625293	12	High	BCmicrO|bitargeting_May_2021|Cupid|DIANA|MirAncesTar|miranda_May_2021|miRcode|mirCoX|MiRNATIP|miRTar2GO|mirzag|TargetScan_v7_2
STX7	O15400		hsa-miR-139-5p	0.624878	14	High	BCmicrO|DIANA|MBStar|MirAncesTar|miranda_May_2021|miRcode|mirCoX|MiRNATIP|miRTar2GO|mirzag|MultiMiTar|PITA_May_2021|RNA22|TargetScan_v7_2
PCDH7	O60245		hsa-miR-139-5p	0.624419	14	High	BCmicrO|Cupid|DIANA|MBStar|MirAncesTar|miranda_May_2021|miRcode|mirCoX|miRDB_v6|MiRNATIP|mirzag|MultiMiTar|RNA22|TargetScan_v7_2
GRSF1	Q12849		hsa-miR-139-5p	0.62399	14	High	BCmicrO|bitargeting_May_2021|Cupid|MBStar|MirAncesTar|miranda_May_2021|miRcode|mirCoX|miRDB_v6|MiRNATIP|MirTar2|mirzag|MultiMiTar|RNA22
BAZ2A	Q9UIF9		hsa-miR-139-5p	0.621495	11	High	BCmicrO|bitargeting_May_2021|CoMeTa|MBStar|MirAncesTar|miranda_May_2021|miRcode|mirCoX|mirzag|RNA22|TargetScan_v7_2
MBD1	Q9UIS9		hsa-miR-139-5p	0.620593	14	High	BCmicrO|bitargeting_May_2021|CoMeTa|MBStar|MirAncesTar|miranda_May_2021|mirbase|miRcode|mirCoX|MiRNATIP|PACCMIT|PITA_May_2021|RNA22|TargetScan_v7_2
RBFOX2	O43251		hsa-miR-139-5p	0.620376	12	High	BCmicrO|Cupid|DIANA|MBStar|MirAncesTar|miranda_May_2021|miRcode|mirCoX|MiRNATIP|MultiMiTar|PACCMIT|TargetScan_v7_2
PCDH11X	Q9BZA7		hsa-miR-139-5p	0.618326	12	High	BCmicrO|CoMeTa|Cupid|MBStar|MirAncesTar|miranda_May_2021|miRcode|mirCoX|miRDB_v6|mirzag|MultiMiTar|RNA22
TMEM135	Q86UB9		hsa-miR-139-5p	0.617486	11	High	BCmicrO|CoMeTa|DIANA|MBStar|MirAncesTar|miranda_May_2021|miRcode|mirCoX|mirzag|RNA22|TargetScan_v7_2
ZNF770	Q6IQ21		hsa-miR-139-5p	0.617274	11	High	BCmicrO|CoMeTa|DIANA|MBStar|MirAncesTar|miranda_May_2021|miRcode|mirCoX|mirzag|MultiMiTar|TargetScan_v7_2
CCND2	P30279		hsa-miR-139-5p	0.616951	13	High	BCmicrO|bitargeting_May_2021|CoMeTa|DIANA|MBStar|MirAncesTar|miranda_May_2021|miRcode|mirCoX|MiRNATIP|mirzag|MultiMiTar|TargetScan_v7_2
GAS2	O43903		hsa-miR-139-5p	0.6168	12	High	BCmicrO|CoMeTa|Cupid|MBStar|MirAncesTar|miranda_May_2021|miRcode|mirCoX|miRDB_v6|MirSNPInTarget|mirzag|MultiMiTar
STAU2	Q9NUL3		hsa-miR-139-5p	0.615969	12	High	BCmicrO|CoMeTa|MBStar|MirAncesTar|miranda_May_2021|miRcode|mirCoX|MiRNATIP|miRTar2GO|MirTar2|mirzag|RNA22
CHFR	Q96EP1		hsa-miR-139-5p	0.615057	14	High	BCmicrO|bitargeting_May_2021|Cupid|MirAncesTar|miranda_May_2021|miRcode|mirCoX|miRDB_v6|MiRNATIP|MirTar2|mirzag|PACCMIT|PITA_May_2021|RNA22
TRIM37	O94972		hsa-miR-139-5p	0.61461	12	High	BCmicrO|MBStar|MirAncesTar|miranda_May_2021|miRcode|mirCoX|miRDB_v6|MirSNPInTarget|miRTar2GO|MirTar2|mirzag|RNA22
DYNLL2	Q96FJ2		hsa-miR-139-5p	0.613329	15	High	BCmicrO|bitargeting_May_2021|MBStar|MirAncesTar|miranda_May_2021|miRcode|mirCoX|miRDB_v6|MiRNATIP|MirSNPInTarget|miRTar2GO|mirzag|PITA_May_2021|RNA22|TargetScan_v7_2
TRIM24	O15164		hsa-miR-139-5p	0.613291	15	High	BCmicrO|bitargeting_May_2021|CoMeTa|MBStar|MirAncesTar|miranda_May_2021|mirbase|miRcode|mirCoX|miRDB_v6|MiRNATIP|miRTar2GO|mirzag|PITA_May_2021|RNA22
LPGAT1	Q92604		hsa-miR-139-5p	0.612887	12	High	BCmicrO|bitargeting_May_2021|CoMeTa|DIANA|MBStar|MirAncesTar|miranda_May_2021|miRcode|mirCoX|MiRNATIP|miRTar2GO|MultiMiTar
PAXBP1	Q9Y5B6		hsa-miR-139-5p	0.612354	13	High	BCmicrO|CoMeTa|MBStar|MirAncesTar|miranda_May_2021|mirbase|miRcode|mirCoX|MiRNATIP|miRTar2GO|MirTar2|mirzag|PACCMIT
LSM14A	Q8ND56		hsa-miR-139-5p	0.611992	12	High	BCmicrO|bitargeting_May_2021|CoMeTa|Cupid|DIANA|MBStar|MirAncesTar|miranda_May_2021|miRcode|mirCoX|mirzag|RNA22
ZC3H12A	Q5D1E8		hsa-miR-139-5p	0.611916	10	High	BCmicrO|CoMeTa|MirAncesTar|miranda_May_2021|miRcode|mirCoX|MirTar2|mirzag|MultiMiTar|TargetScan_v7_2
KTN1	Q86UP2		hsa-miR-139-5p	0.611331	10	High	BCmicrO|Cupid|MBStar|MirAncesTar|miRcode|mirCoX|mirzag|MultiMiTar|RNA22|TargetScan_v7_2
AGPS	O00116		hsa-miR-139-5p	0.611329	11	High	BCmicrO|bitargeting_May_2021|Cupid|MBStar|MirAncesTar|miranda_May_2021|miRcode|mirCoX|miRTar2GO|mirzag|TargetScan_v7_2
MTMR2	Q13614		hsa-miR-139-5p	0.609933	13	High	BCmicrO|bitargeting_May_2021|CoMeTa|DIANA|MBStar|MirAncesTar|miranda_May_2021|miRcode|mirCoX|MiRNATIP|mirzag|RNA22|TargetScan_v7_2
NAP1L1	P55209		hsa-miR-139-5p	0.609317	14	High	BCmicrO|CoMeTa|MBStar|MirAncesTar|miranda_May_2021|miRcode|mirCoX|mirmap_May_2021|MiRNATIP|MirSNPInTarget|mirzag|MultiMiTar|PITA_May_2021|RNA22
CDS2	O95674		hsa-miR-139-5p	0.608883	13	High	BCmicrO|CoMeTa|MBStar|MirAncesTar|miranda_May_2021|mirbase|miRcode|mirCoX|MiRNATIP|miRTar2GO|mirzag|RNA22|TargetScan_v7_2
AUTS2	Q8WXX7		hsa-miR-139-5p	0.607725	10	High	BCmicrO|CoMeTa|MBStar|MirAncesTar|miranda_May_2021|miRcode|mirCoX|miRTar2GO|mirzag|PACCMIT
SLC23A1	Q9UHI7		hsa-miR-139-5p	0.607196	11	High	BCmicrO|CoMeTa|DIANA|MBStar|MirAncesTar|miRcode|mirCoX|MirSNPInTarget|miRTar2GO|mirzag|TargetScan_v7_2
CNOT1	A5YKK6		hsa-miR-139-5p	0.607015	10	High	BCmicrO|CoMeTa|Cupid|MBStar|MirAncesTar|miranda_May_2021|miRcode|mirCoX|MiRNATIP|TargetScan_v7_2
TPM3	P06753		hsa-miR-139-5p	0.60693	13	High	BCmicrO|bitargeting_May_2021|CoMeTa|MBStar|MirAncesTar|miranda_May_2021|miRcode|mirCoX|mirmap_May_2021|mirzag|PITA_May_2021|RNA22|TargetScan_v7_2
PTEN	P60484		hsa-miR-139-5p	0.606117	13	High	BCmicrO|bitargeting_May_2021|CoMeTa|Cupid|DIANA|MBStar|MirAncesTar|miranda_May_2021|miRcode|mirCoX|miRTar2GO|mirzag|RNA22
NFIA	Q12857		hsa-miR-139-5p	0.602872	10	High	BCmicrO|Cupid|MBStar|MirAncesTar|miranda_May_2021|miRcode|mirCoX|mirzag|PITA_May_2021|TargetScan_v7_2
CCDC6	Q16204		hsa-miR-139-5p	0.602831	13	High	BCmicrO|CoMeTa|DIANA|MBStar|MirAncesTar|miranda_May_2021|miRcode|mirCoX|MiRNATIP|MirSNPInTarget|miRTar2GO|MultiMiTar|RNA22
CPEB4	Q17RY0		hsa-miR-139-5p	0.602563	9	High	BCmicrO|Cupid|MBStar|MirAncesTar|miranda_May_2021|miRcode|mirCoX|MultiMiTar|PACCMIT
ZNF107	Q9UII5		hsa-miR-139-5p	0.602433	13	High	BCmicrO|DIANA|MBStar|MirAncesTar|miranda_May_2021|miRcode|mirCoX|miRDB_v6|miRTar2GO|MirTar2|mirzag|PITA_May_2021|RNA22
MEX3B	Q6ZN04		hsa-miR-139-5p	0.60213	12	High	BCmicrO|Cupid|MirAncesTar|miranda_May_2021|mirbase|miRcode|mirCoX|miRDB_v6|MiRNATIP|mirzag|RNA22|TargetScan_v7_2
WASL	O00401		hsa-miR-139-5p	0.60187	13	High	BCmicrO|DIANA|MirAncesTar|miranda_May_2021|miRcode|mirCoX|miRDB_v6|MiRNATIP|MirSNPInTarget|miRTar2GO|MirTar2|mirzag|RNA22
ANOS1	P23352		hsa-miR-139-5p	0.601253	12	High	BCmicrO|bitargeting_May_2021|CoMeTa|MBStar|MirAncesTar|miranda_May_2021|miRcode|mirCoX|mirzag|MultiMiTar|RNA22|TargetScan_v7_2
KLHL23	Q8NBE8		hsa-miR-139-5p	0.600697	12	High	BCmicrO|MBStar|MirAncesTar|miranda_May_2021|miRcode|mirCoX|miRDB_v6|MiRNATIP|MirTar2|mirzag|PACCMIT|TargetScan_v7_2
RTN4	Q9NQC3		hsa-miR-139-5p	0.600575	11	High	BCmicrO|CoMeTa|Cupid|MBStar|MirAncesTar|miranda_May_2021|miRcode|mirCoX|miRTar2GO|mirzag|RNA22
RREB1	Q92766		hsa-miR-139-5p	0.600271	13	High	BCmicrO|CoMeTa|MBStar|MirAncesTar|miranda_May_2021|miRcode|mirCoX|miRDB_v6|MiRNATIP|MirSNPInTarget|mirzag|PACCMIT|RNA22
PITPNA	Q00169		hsa-miR-139-5p	0.600094	11	High	BCmicrO|MBStar|MirAncesTar|miranda_May_2021|miRcode|mirCoX|MiRNATIP|miRTar2GO|mirzag|PITA_May_2021|TargetScan_v7_2
NRCAM	Q92823		hsa-miR-139-5p	0.600004	12	High	BCmicrO|CoMeTa|DIANA|MBStar|MirAncesTar|miranda_May_2021|miRcode|mirCoX|MirSNPInTarget|miRTar2GO|mirzag|RNA22
GRM1	Q13255		hsa-miR-139-5p	0.599962	11	High	BCmicrO|CoMeTa|Cupid|MirAncesTar|miranda_May_2021|miRcode|mirCoX|MiRNATIP|mirzag|RNA22|TargetScan_v7_2
MAT2A	P31153		hsa-miR-139-5p	0.599418	11	High	BCmicrO|CoMeTa|MBStar|MirAncesTar|miranda_May_2021|miRcode|mirCoX|MirTar2|mirzag|MultiMiTar|RNA22
RAB30	Q15771		hsa-miR-139-5p	0.597428	13	High	BCmicrO|bitargeting_May_2021|CoMeTa|MBStar|MirAncesTar|miranda_May_2021|mirbase|miRcode|mirCoX|MiRNATIP|mirzag|PACCMIT|RNA22
SATB2	Q9UPW6		hsa-miR-139-5p	0.596208	11	High	BCmicrO|CoMeTa|Cupid|MBStar|MirAncesTar|miranda_May_2021|miRcode|mirCoX|miRTar2GO|mirzag|MultiMiTar
SMAD5	Q99717		hsa-miR-139-5p	0.5959	14	High	BCmicrO|bitargeting_May_2021|CoMeTa|DIANA|MBStar|MirAncesTar|miranda_May_2021|miRcode|mirCoX|MirSNPInTarget|miRTar2GO|mirzag|PACCMIT|RNA22
CYRIB	Q9NUQ9		hsa-miR-139-5p	0.595662	11	High	BCmicrO|bitargeting_May_2021|Cupid|MBStar|MirAncesTar|mirbase|miRcode|mirCoX|miRTar2GO|RNA22|TargetScan_v7_2
TSPAN14	Q8NG11		hsa-miR-139-5p	0.595623	14	High	BCmicrO|bitargeting_May_2021|MBStar|MirAncesTar|miranda_May_2021|mirbase|miRcode|mirCoX|miRDB_v6|MiRNATIP|mirzag|PITA_May_2021|RNA22|TargetScan_v7_2
GRIN2A	Q12879		hsa-miR-139-5p	0.595478	13	High	BCmicrO|bitargeting_May_2021|CoMeTa|MBStar|MirAncesTar|miranda_May_2021|mirbase|miRcode|mirCoX|MiRNATIP|mirzag|RNA22|TargetScan_v7_2
SLC9A2	Q9UBY0		hsa-miR-139-5p	0.595114	10	High	BCmicrO|MBStar|MirAncesTar|miranda_May_2021|miRcode|mirCoX|miRDB_v6|MiRNATIP|MirTar2|mirzag
PRPF40A	O75400		hsa-miR-139-5p	0.594992	13	High	BCmicrO|bitargeting_May_2021|CoMeTa|Cupid|MBStar|MirAncesTar|miranda_May_2021|miRcode|mirCoX|MiRNATIP|MirSNPInTarget|mirzag|PITA_May_2021
MYOCD	Q8IZQ8		hsa-miR-139-5p	0.593648	10	High	Cupid|MBStar|MirAncesTar|miranda_May_2021|miRcode|mirCoX|miRTar2GO|mirzag|RNA22|TargetScan_v7_2
ANKRD13C	Q8N6S4		hsa-miR-139-5p	0.593529	10	High	BCmicrO|DIANA|MBStar|MirAncesTar|miRcode|mirCoX|miRDB_v6|miRTar2GO|mirzag|TargetScan_v7_2
ZC3H6	P61129		hsa-miR-139-5p	0.593422	10	High	BCmicrO|MBStar|MirAncesTar|miranda_May_2021|miRcode|mirCoX|mirzag|MultiMiTar|PACCMIT|TargetScan_v7_2
BCL11A	Q9H165		hsa-miR-139-5p	0.592858	13	High	BCmicrO|bitargeting_May_2021|CoMeTa|DIANA|MBStar|MirAncesTar|miranda_May_2021|mirbase|miRcode|mirCoX|MultiMiTar|PITA_May_2021|RNA22
CDCA7L	Q96GN5		hsa-miR-139-5p	0.592791	14	High	BCmicrO|bitargeting_May_2021|MBStar|MirAncesTar|miranda_May_2021|miRcode|mirCoX|miRDB_v6|MiRNATIP|miRTar2GO|MirTar2|mirzag|PITA_May_2021|RNA22
HIVEP3	Q5T1R4		hsa-miR-139-5p	0.592678	13	High	BCmicrO|DIANA|MBStar|MirAncesTar|miranda_May_2021|miRcode|mirCoX|miRDB_v6|mirmap_May_2021|MiRNATIP|MirTar2|RNA22|TargetScan_v7_2
PPP3CB	P16298		hsa-miR-139-5p	0.592651	10	High	BCmicrO|CoMeTa|MBStar|MirAncesTar|miranda_May_2021|miRcode|mirCoX|miRTar2GO|mirzag|PACCMIT
ZNF367	Q7RTV3		hsa-miR-139-5p	0.592424	12	High	BCmicrO|MBStar|MirAncesTar|miranda_May_2021|miRcode|mirCoX|miRDB_v6|MiRNATIP|miRTar2GO|mirzag|RNA22|TargetScan_v7_2
SOX1	O00570		hsa-miR-139-5p	0.592407	10	High	BCmicrO|CoMeTa|MBStar|MirAncesTar|miranda_May_2021|miRcode|mirCoX|mirzag|PACCMIT|TargetScan_v7_2
CDC42	P60953		hsa-miR-139-5p	0.592326	12	High	BCmicrO|CoMeTa|Cupid|MBStar|MirAncesTar|miranda_May_2021|mirbase|miRcode|mirCoX|MiRNATIP|miRTar2GO|RNA22
DTD1	Q8TEA8		hsa-miR-139-5p	0.592308	13	High	BCmicrO|CoMeTa|MBStar|MirAncesTar|miranda_May_2021|mirbase|miRcode|mirCoX|MiRNATIP|MirTar2|mirzag|PACCMIT|RNA22
C2orf49	Q9BVC5		hsa-miR-139-5p	0.591413	12	High	BCmicrO|CoMeTa|MBStar|MirAncesTar|miranda_May_2021|miRcode|mirCoX|miRDB_v6|MiRNATIP|MirSNPInTarget|MirTar2|RNA22
PTPN4	P29074		hsa-miR-139-5p	0.591073	11	High	BCmicrO|bitargeting_May_2021|MBStar|MirAncesTar|miranda_May_2021|miRcode|mirCoX|miRDB_v6|miRTar2GO|RNA22|TargetScan_v7_2
EDC3	Q96F86		hsa-miR-139-5p	0.590196	13	High	BCmicrO|CoMeTa|MBStar|MirAncesTar|miranda_May_2021|miRcode|mirCoX|miRDB_v6|MiRNATIP|mirzag|MultiMiTar|RNA22|TargetScan_v7_2
EMX1	Q04741		hsa-miR-139-5p	0.589609	12	High	BCmicrO|bitargeting_May_2021|CoMeTa|DIANA|MBStar|MirAncesTar|miranda_May_2021|mirbase|miRcode|mirCoX|mirzag|TargetScan_v7_2
TEK	Q02763		hsa-miR-139-5p	0.588308	12	High	BCmicrO|bitargeting_May_2021|CoMeTa|MirAncesTar|miranda_May_2021|mirbase|miRcode|mirCoX|miRDB_v6|MiRNATIP|MirTar2|mirzag
ATP11A	P98196		hsa-miR-139-5p	0.588286	14	High	BCmicrO|bitargeting_May_2021|DIANA|MBStar|MirAncesTar|miranda_May_2021|miRcode|mirCoX|miRDB_v6|mirmap_May_2021|mirzag|MultiMiTar|RNA22|TargetScan_v7_2
NRP1	O14786		hsa-miR-139-5p	0.587408	12	High	BCmicrO|CoMeTa|Cupid|MBStar|MirAncesTar|miranda_May_2021|miRcode|mirCoX|MiRNATIP|miRTar2GO|mirzag|RNA22
IDE	P14735		hsa-miR-139-5p	0.584942	12	High	BCmicrO|bitargeting_May_2021|DIANA|MBStar|MirAncesTar|miranda_May_2021|miRcode|mirCoX|MiRNATIP|mirzag|PITA_May_2021|TargetScan_v7_2
AASDHPPT	Q9NRN7		hsa-miR-139-5p	0.584504	14	High	BCmicrO|bitargeting_May_2021|MBStar|MirAncesTar|miranda_May_2021|miRcode|mirCoX|miRDB_v6|MiRNATIP|MirSNPInTarget|miRTar2GO|MirTar2|mirzag|PITA_May_2021
PHF3	Q92576		hsa-miR-139-5p	0.584314	12	High	BCmicrO|bitargeting_May_2021|CoMeTa|MBStar|MirAncesTar|miranda_May_2021|miRcode|mirCoX|MiRNATIP|MirTar2|mirzag|RNA22
CREBRF	Q8IUR6		hsa-miR-139-5p	0.583138	12	High	BCmicrO|DIANA|MBStar|MirAncesTar|miranda_May_2021|miRcode|mirCoX|miRDB_v6|miRTar2GO|mirzag|MultiMiTar|RNA22
ARRDC3	Q96B67		hsa-miR-139-5p	0.581926	9	High	BCmicrO|MirAncesTar|miranda_May_2021|miRcode|mirCoX|MultiMiTar|PACCMIT|RNA22|TargetScan_v7_2
MAGI2	Q86UL8		hsa-miR-139-5p	0.581496	14	High	BCmicrO|bitargeting_May_2021|CoMeTa|Cupid|DIANA|MBStar|MirAncesTar|miranda_May_2021|miRcode|mirCoX|mirzag|MultiMiTar|PITA_May_2021|RNA22
CTNNA1	P35221		hsa-miR-139-5p	0.581435	12	High	BCmicrO|bitargeting_May_2021|CoMeTa|MBStar|MirAncesTar|miranda_May_2021|miRcode|mirCoX|miRDB_v6|miRTar2GO|MirTar2|mirzag
ERBIN	Q96RT1		hsa-miR-139-5p	0.581263	12	High	BCmicrO|CoMeTa|MBStar|MirAncesTar|miranda_May_2021|miRcode|mirCoX|miRDB_v6|MiRNATIP|mirzag|MultiMiTar|RNA22
CBL	P22681		hsa-miR-139-5p	0.581171	12	High	BCmicrO|MBStar|MirAncesTar|miranda_May_2021|miRcode|mirCoX|MiRNATIP|MirSNPInTarget|miRTar2GO|mirzag|MultiMiTar|PACCMIT
ABCA1	O95477		hsa-miR-139-5p	0.581096	13	High	BCmicrO|CoMeTa|MBStar|MirAncesTar|miranda_May_2021|miRcode|mirCoX|miRDB_v6|MiRNATIP|miRTar2GO|MirTar2|mirzag|RNA22
SRPK1	Q96SB4		hsa-miR-139-5p	0.580399	11	High	BCmicrO|bitargeting_May_2021|Cupid|MirAncesTar|miranda_May_2021|miRcode|mirCoX|miRDB_v6|miRTar2GO|mirzag|RNA22
ZBTB38	Q8NAP3		hsa-miR-139-5p	0.579714	11	High	BCmicrO|CoMeTa|MirAncesTar|miranda_May_2021|miRcode|mirCoX|miRDB_v6|MirTar2|mirzag|PACCMIT|RNA22
PGAP1	Q75T13		hsa-miR-139-5p	0.579627	12	High	BCmicrO|CoMeTa|MBStar|MirAncesTar|miranda_May_2021|miRcode|mirCoX|miRDB_v6|MiRNATIP|mirzag|MultiMiTar|RNA22
RFC3	P40938		hsa-miR-139-5p	0.578862	12	High	BCmicrO|bitargeting_May_2021|CoMeTa|MBStar|MirAncesTar|miranda_May_2021|mirbase|miRcode|mirCoX|MirSNPInTarget|miRTar2GO|mirzag
USP48	Q86UV5		hsa-miR-139-5p	0.577513	13	High	BCmicrO|CoMeTa|MBStar|MirAncesTar|miranda_May_2021|mirbase|miRcode|mirCoX|MiRNATIP|MirSNPInTarget|mirzag|MultiMiTar|RNA22
MAD2L1	Q13257		hsa-miR-139-5p	0.576988	13	High	BCmicrO|DIANA|MBStar|MirAncesTar|miranda_May_2021|mirbase|miRcode|mirCoX|miRDB_v6|MiRNATIP|MirTar2|mirzag|RNA22
PTPRJ	Q12913		hsa-miR-139-5p	0.576613	11	High	BCmicrO|MBStar|MirAncesTar|miranda_May_2021|miRcode|mirCoX|MiRNATIP|miRTar2GO|mirzag|MultiMiTar|TargetScan_v7_2
RCOR1	Q9UKL0		hsa-miR-139-5p	0.576271	12	High	BCmicrO|CoMeTa|MBStar|MirAncesTar|miranda_May_2021|miRcode|mirCoX|MiRNATIP|MirSNPInTarget|miRTar2GO|mirzag|PACCMIT
PBRM1	Q86U86		hsa-miR-139-5p	0.575148	11	High	BCmicrO|CoMeTa|MBStar|MirAncesTar|miranda_May_2021|miRcode|mirCoX|MiRNATIP|miRTar2GO|mirzag|PACCMIT
LYSMD3	Q7Z3D4		hsa-miR-139-5p	0.574928	13	High	BCmicrO|DIANA|MBStar|MirAncesTar|miranda_May_2021|miRcode|mirCoX|miRDB_v6|MiRNATIP|miRTar2GO|MirTar2|mirzag|RNA22
PRKG1	Q13976		hsa-miR-139-5p	0.574106	13	High	BCmicrO|bitargeting_May_2021|CoMeTa|Cupid|MBStar|MirAncesTar|miranda_May_2021|miRcode|mirCoX|MirSNPInTarget|MirTar2|mirzag|RNA22
SLC39A8	Q9C0K1		hsa-miR-139-5p	0.573954	12	High	BCmicrO|CoMeTa|MBStar|MirAncesTar|miranda_May_2021|miRcode|mirCoX|MiRNATIP|MirSNPInTarget|miRTar2GO|MirTar2|mirzag
PIKFYVE	Q9Y2I7		hsa-miR-139-5p	0.573631	12	High	BCmicrO|CoMeTa|MBStar|MirAncesTar|miranda_May_2021|miRcode|mirCoX|MiRNATIP|miRTar2GO|mirzag|PITA_May_2021|RNA22
MTUS1	Q9ULD2		hsa-miR-139-5p	0.573074	11	High	BCmicrO|DIANA|MBStar|MirAncesTar|miranda_May_2021|miRcode|mirCoX|MirSNPInTarget|miRTar2GO|mirzag|PACCMIT
SMAD2	Q15796		hsa-miR-139-5p	0.572924	12	High	BCmicrO|bitargeting_May_2021|MBStar|MirAncesTar|miranda_May_2021|miRcode|mirCoX|MiRNATIP|miRTar2GO|mirzag|MultiMiTar|RNA22
CSRNP3	Q8WYN3		hsa-miR-139-5p	0.572626	8	High	BCmicrO|CoMeTa|MBStar|MirAncesTar|miranda_May_2021|miRcode|mirCoX|TargetScan_v7_2
IQCJ-SCHIP1	B3KU38		hsa-miR-139-5p	0.572555	7	High	MirAncesTar|miranda_May_2021|miRcode|mirCoX|miRDB_v6|mirzag|TargetScan_v7_2
ONECUT2	O95948		hsa-miR-139-5p	0.572265	12	High	BCmicrO|bitargeting_May_2021|CoMeTa|MBStar|MirAncesTar|miranda_May_2021|miRcode|mirCoX|MiRNATIP|miRTar2GO|mirzag|MultiMiTar
PPP2R1B	P30154		hsa-miR-139-5p	0.571781	14	High	BCmicrO|bitargeting_May_2021|MBStar|MirAncesTar|miranda_May_2021|miRcode|mirCoX|miRDB_v6|MiRNATIP|MirSNPInTarget|miRTar2GO|MirTar2|mirzag|RNA22
NEXMIF	Q5QGS0		hsa-miR-139-5p	0.571373	9	High	BCmicrO|MBStar|MirAncesTar|miranda_May_2021|miRcode|mirCoX|miRDB_v6|mirzag|TargetScan_v7_2
BBX	Q8WY36		hsa-miR-139-5p	0.570975	11	High	BCmicrO|MBStar|MirAncesTar|miranda_May_2021|mirbase|miRcode|mirCoX|MiRNATIP|miRTar2GO|RNA22|TargetScan_v7_2
TNRC6A	Q8NDV7		hsa-miR-139-5p	0.570906	12	High	BCmicrO|Cupid|MBStar|MirAncesTar|miranda_May_2021|miRcode|mirCoX|MiRNATIP|miRTar2GO|mirzag|PACCMIT|RNA22
ROBO2	Q9HCK4		hsa-miR-139-5p	0.570299	10	High	BCmicrO|CoMeTa|MBStar|MirAncesTar|miranda_May_2021|miRcode|mirCoX|miRDB_v6|MirTar2|mirzag
STAMBP	O95630		hsa-miR-139-5p	0.570154	13	High	BCmicrO|CoMeTa|MBStar|MirAncesTar|miranda_May_2021|miRcode|mirCoX|MiRNATIP|miRTar2GO|mirzag|PITA_May_2021|RNA22|rnahybrid_May_2021
VEZF1	Q14119		hsa-miR-139-5p	0.569577	10	High	BCmicrO|CoMeTa|MBStar|MirAncesTar|miranda_May_2021|miRcode|mirCoX|miRTar2GO|MultiMiTar|RNA22
PHACTR2	O75167		hsa-miR-139-5p	0.568714	12	High	BCmicrO|CoMeTa|MBStar|MirAncesTar|miranda_May_2021|miRcode|mirCoX|MiRNATIP|miRTar2GO|mirzag|MultiMiTar|RNA22
NEGR1	Q7Z3B1		hsa-miR-139-5p	0.567603	10	High	BCmicrO|MBStar|MirAncesTar|miranda_May_2021|miRcode|mirCoX|miRTar2GO|mirzag|RNA22|TargetScan_v7_2
CRIM1	Q9NZV1		hsa-miR-139-5p	0.567378	9	High	BCmicrO|Cupid|MBStar|MirAncesTar|miRcode|mirCoX|miRTar2GO|mirzag|MultiMiTar
CMYA5	Q8N3K9		hsa-miR-139-5p	0.566986	11	High	BCmicrO|MirAncesTar|miranda_May_2021|mirbase|miRcode|mirCoX|miRDB_v6|MiRNATIP|MirTar2|mirzag|RNA22
RMND5A	Q9H871		hsa-miR-139-5p	0.566553	13	High	BCmicrO|bitargeting_May_2021|CoMeTa|MBStar|MirAncesTar|miranda_May_2021|mirbase|miRcode|mirCoX|MiRNATIP|miRTar2GO|PITA_May_2021|RNA22
RPRD1A	Q96P16		hsa-miR-139-5p	0.566063	11	High	BCmicrO|CoMeTa|MBStar|MirAncesTar|miranda_May_2021|miRcode|mirCoX|MiRNATIP|MirSNPInTarget|miRTar2GO|mirzag
RFC1	P35251		hsa-miR-139-5p	0.565466	10	High	BCmicrO|CoMeTa|MBStar|MirAncesTar|miranda_May_2021|miRcode|mirCoX|MirTar2|mirzag|PACCMIT
DNAJC10	Q8IXB1		hsa-miR-139-5p	0.565413	12	High	BCmicrO|bitargeting_May_2021|MBStar|MirAncesTar|miranda_May_2021|miRcode|mirCoX|MiRNATIP|miRTar2GO|MirTar2|mirzag|RNA22
RBMS3	Q6XE24		hsa-miR-139-5p	0.565149	9	High	BCmicrO|MBStar|MirAncesTar|miRcode|mirCoX|miRDB_v6|miRTar2GO|mirzag|TargetScan_v7_2
CA12	O43570		hsa-miR-139-5p	0.565099	12	High	BCmicrO|bitargeting_May_2021|CoMeTa|MBStar|MirAncesTar|miranda_May_2021|miRcode|mirCoX|MiRNATIP|MirSNPInTarget|miRTar2GO|RNA22
MAPK6	Q16659		hsa-miR-139-5p	0.565075	10	High	BCmicrO|CoMeTa|Cupid|MBStar|MirAncesTar|miranda_May_2021|miRcode|mirCoX|miRTar2GO|RNA22
CELF1	Q92879		hsa-miR-139-5p	0.564434	12	High	BCmicrO|CoMeTa|MBStar|MirAncesTar|miranda_May_2021|miRcode|mirCoX|MiRNATIP|MirSNPInTarget|miRTar2GO|mirzag|RNA22
MBNL3	Q9NUK0		hsa-miR-139-5p	0.564344	11	High	BCmicrO|MBStar|MirAncesTar|miranda_May_2021|miRcode|mirCoX|miRDB_v6|MiRNATIP|MirSNPInTarget|MirTar2|mirzag
GRIK5	Q16478		hsa-miR-139-5p	0.564098	12	High	BCmicrO|Cupid|MBStar|MirAncesTar|miRcode|mirCoX|MiRNATIP|MirSNPInTarget|miRTar2GO|MirTar2|mirzag|RNA22
PURA	Q00577		hsa-miR-139-5p	0.563776	12	High	BCmicrO|MBStar|MirAncesTar|miranda_May_2021|mirCoX|miRDB_v6|MiRNATIP|MirSNPInTarget|miRTar2GO|MirTar2|RNA22|TargetScan_v7_2
SEC63	Q9UGP8		hsa-miR-139-5p	0.563409	11	High	BCmicrO|CoMeTa|MBStar|MirAncesTar|miranda_May_2021|miRcode|mirCoX|miRDB_v6|mirzag|PITA_May_2021|RNA22
ECE1	P42892		hsa-miR-139-5p	0.563048	10	High	BCmicrO|CoMeTa|MBStar|MirAncesTar|miranda_May_2021|miRcode|mirCoX|miRTar2GO|RNA22|TargetScan_v7_2
DLG5	Q8TDM6		hsa-miR-139-5p	0.562948	12	High	BCmicrO|CoMeTa|MirAncesTar|miranda_May_2021|miRcode|mirCoX|miRDB_v6|MiRNATIP|MirTar2|mirzag|PITA_May_2021|RNA22
ACVR2A	P27037		hsa-miR-139-5p	0.562602	12	High	BCmicrO|CoMeTa|Cupid|MBStar|MirAncesTar|miranda_May_2021|miRcode|mirCoX|MiRNATIP|mirzag|MultiMiTar|RNA22
PTPRS	Q13332		hsa-miR-139-5p	0.561259	10	High	BCmicrO|CoMeTa|MBStar|MirAncesTar|miRcode|mirCoX|miRDB_v6|MiRNATIP|mirzag|TargetScan_v7_2
YAF2	Q8IY57		hsa-miR-139-5p	0.560879	11	High	BCmicrO|CoMeTa|MBStar|MirAncesTar|miranda_May_2021|miRcode|mirCoX|MiRNATIP|mirzag|RNA22|TargetScan_v7_2
SOCS5	O75159		hsa-miR-139-5p	0.56073	12	High	BCmicrO|CoMeTa|DIANA|MBStar|MirAncesTar|miranda_May_2021|miRcode|mirCoX|MiRNATIP|MirTar2|mirzag|MultiMiTar
KIF5C	O60282		hsa-miR-139-5p	0.560528	11	High	BCmicrO|CoMeTa|MBStar|MirAncesTar|miranda_May_2021|miRcode|mirCoX|MiRNATIP|mirzag|RNA22|TargetScan_v7_2
CAPRIN1	Q14444		hsa-miR-139-5p	0.560364	11	High	BCmicrO|bitargeting_May_2021|CoMeTa|MBStar|MirAncesTar|miranda_May_2021|mirCoX|miRTar2GO|mirzag|MultiMiTar|RNA22
ELL2	O00472		hsa-miR-139-5p	0.560269	11	High	BCmicrO|bitargeting_May_2021|CoMeTa|Cupid|MBStar|MirAncesTar|miranda_May_2021|miRcode|mirCoX|MiRNATIP|mirzag
ARID4A	P29374		hsa-miR-139-5p	0.560068	8	High	BCmicrO|Cupid|MBStar|miRcode|mirCoX|mirzag|RNA22|TargetScan_v7_2
MEIOC	A2RUB1		hsa-miR-139-5p	0.559435	8	High	Cupid|MirAncesTar|miranda_May_2021|miRcode|mirCoX|mirzag|RNA22|TargetScan_v7_2
GPM6B	Q13491		hsa-miR-139-5p	0.558763	9	High	BCmicrO|CoMeTa|Cupid|MBStar|MirAncesTar|miranda_May_2021|miRcode|mirCoX|mirzag
TBL1X	O60907		hsa-miR-139-5p	0.558232	12	High	BCmicrO|CoMeTa|DIANA|MBStar|MirAncesTar|miranda_May_2021|miRcode|mirCoX|miRTar2GO|MirTar2|mirzag|RNA22
STRBP	Q96SI9		hsa-miR-139-5p	0.558064	11	High	BCmicrO|bitargeting_May_2021|Cupid|MBStar|MirAncesTar|miranda_May_2021|miRcode|mirCoX|MiRNATIP|RNA22|TargetScan_v7_2
TRIM9	Q9C026		hsa-miR-139-5p	0.558059	12	High	BCmicrO|bitargeting_May_2021|CoMeTa|MBStar|MirAncesTar|miranda_May_2021|miRcode|mirCoX|MiRNATIP|MirTar2|mirzag|RNA22
TRMT10C	Q7L0Y3		hsa-miR-139-5p	0.55791	11	High	BCmicrO|DIANA|MirAncesTar|miranda_May_2021|mirbase|miRcode|mirCoX|miRDB_v6|MiRNATIP|MirTar2|mirzag
LRRC7	Q96NW7		hsa-miR-139-5p	0.557514	12	High	BCmicrO|Cupid|MBStar|MirAncesTar|miranda_May_2021|miRcode|mirCoX|MirSNPInTarget|mirzag|MultiMiTar|PITA_May_2021|RNA22
DDX6	P26196		hsa-miR-139-5p	0.556828	10	High	BCmicrO|DIANA|MBStar|MirAncesTar|miranda_May_2021|miRcode|mirCoX|miRTar2GO|MultiMiTar|PITA_May_2021
MYB	P10242		hsa-miR-139-5p	0.556393	13	High	BCmicrO|bitargeting_May_2021|CoMeTa|Cupid|MBStar|MirAncesTar|miranda_May_2021|miRcode|mirCoX|MiRNATIP|miRTar2GO|PITA_May_2021|RNA22
RASGEF1B	Q0VAM2		hsa-miR-139-5p	0.556093	9	High	BCmicrO|MirAncesTar|miranda_May_2021|miRcode|mirCoX|miRDB_v6|PITA_May_2021|RNA22|TargetScan_v7_2
OTUD4	Q01804		hsa-miR-139-5p	0.555485	13	High	BCmicrO|CoMeTa|MBStar|MirAncesTar|miranda_May_2021|miRcode|mirCoX|MiRNATIP|miRTar2GO|MirTar2|mirzag|MultiMiTar|RNA22
ACVR2B	Q13705		hsa-miR-139-5p	0.555473	12	High	BCmicrO|CoMeTa|MBStar|MirAncesTar|miranda_May_2021|mirCoX|MirSNPInTarget|miRTar2GO|mirzag|MultiMiTar|PITA_May_2021|RNA22
PAK2	Q13177		hsa-miR-139-5p	0.555268	13	High	BCmicrO|MBStar|MirAncesTar|miranda_May_2021|miRcode|mirCoX|miRDB_v6|mirmap_May_2021|MiRNATIP|miRTar2GO|MirTar2|mirzag|MultiMiTar
NECTIN3	Q9NQS3		hsa-miR-139-5p	0.554979	9	High	MBStar|MirAncesTar|miranda_May_2021|mirbase|miRcode|mirCoX|miRDB_v6|RNA22|TargetScan_v7_2
EMP2	P54851		hsa-miR-139-5p	0.553785	11	High	BCmicrO|DIANA|MBStar|MirAncesTar|miranda_May_2021|miRcode|mirCoX|miRTar2GO|mirzag|RNA22|TargetScan_v7_2
FRYL	O94915		hsa-miR-139-5p	0.552076	10	High	BCmicrO|CoMeTa|Cupid|MBStar|MirAncesTar|miranda_May_2021|miRcode|mirCoX|mirzag|RNA22
FAM222B	Q8WU58		hsa-miR-139-5p	0.551629	12	High	BCmicrO|CoMeTa|MBStar|MirAncesTar|miranda_May_2021|miRcode|mirCoX|miRDB_v6|MiRNATIP|miRTar2GO|mirzag|RNA22
NEDD4L	Q96PU5		hsa-miR-139-5p	0.551148	14	High	BCmicrO|DIANA|MBStar|MirAncesTar|miranda_May_2021|miRcode|mirCoX|miRDB_v6|MiRNATIP|miRTar2GO|MirTar2|mirzag|MultiMiTar|RNA22
RICTOR	Q6R327		hsa-miR-139-5p	0.550083	13	High	BCmicrO|bitargeting_May_2021|MBStar|MirAncesTar|miranda_May_2021|miRcode|mirCoX|miRDB_v6|MiRNATIP|MirSNPInTarget|miRTar2GO|mirzag|MultiMiTar
GTF2A1	P52655		hsa-miR-139-5p	0.549722	10	High	BCmicrO|bitargeting_May_2021|MBStar|MirAncesTar|miranda_May_2021|miRcode|mirCoX|MiRNATIP|miRTar2GO|TargetScan_v7_2
NSD2	O96028		hsa-miR-139-5p	0.549581	12	High	BCmicrO|bitargeting_May_2021|CoMeTa|MBStar|MirAncesTar|miranda_May_2021|miRcode|mirCoX|MiRNATIP|miRTar2GO|MultiMiTar|RNA22
PEX1	O43933		hsa-miR-139-5p	0.549206	13	High	BCmicrO|DIANA|MBStar|MirAncesTar|miranda_May_2021|mirbase|miRcode|mirCoX|miRDB_v6|miRTar2GO|MirTar2|mirzag|RNA22
ABI2	Q9NYB9		hsa-miR-139-5p	0.547932	15	High	BCmicrO|bitargeting_May_2021|DIANA|MBStar|MirAncesTar|miranda_May_2021|mirbase|miRcode|mirCoX|miRDB_v6|mirmap_May_2021|MiRNATIP|miRTar2GO|mirzag|RNA22
ARID4B	Q4LE39		hsa-miR-139-5p	0.547854	11	High	BCmicrO|bitargeting_May_2021|CoMeTa|MBStar|MirAncesTar|miranda_May_2021|miRcode|mirCoX|MiRNATIP|MultiMiTar|RNA22
C17orf75	Q9HAS0		hsa-miR-139-5p	0.547771	13	High	BCmicrO|MBStar|MirAncesTar|miranda_May_2021|mirbase|miRcode|mirCoX|miRDB_v6|MiRNATIP|MirSNPInTarget|MirTar2|mirzag|RNA22
PRDM15	P57071		hsa-miR-139-5p	0.547748	12	High	BCmicrO|bitargeting_May_2021|MBStar|MirAncesTar|miranda_May_2021|miRcode|mirCoX|miRTar2GO|mirzag|PITA_May_2021|RNA22|TargetScan_v7_2
PRKCE	Q02156		hsa-miR-139-5p	0.547534	9	High	BCmicrO|CoMeTa|Cupid|MirAncesTar|miranda_May_2021|miRcode|mirCoX|miRTar2GO|mirzag
RAB27A	P51159		hsa-miR-139-5p	0.547352	13	High	BCmicrO|bitargeting_May_2021|CoMeTa|DIANA|MBStar|MirAncesTar|miranda_May_2021|mirbase|miRcode|mirCoX|miRTar2GO|mirzag|RNA22
TRIM71	Q2Q1W2		hsa-miR-139-5p	0.547333	10	High	BCmicrO|MirAncesTar|miranda_May_2021|miRcode|mirCoX|miRDB_v6|MiRNATIP|miRTar2GO|mirzag|TargetScan_v7_2
ZIC1	Q15915		hsa-miR-139-5p	0.545312	11	High	BCmicrO|CoMeTa|MBStar|MirAncesTar|miranda_May_2021|miRcode|mirCoX|mirzag|PITA_May_2021|RNA22|TargetScan_v7_2
TOLLIP	Q9H0E2		hsa-miR-139-5p	0.544506	11	High	BCmicrO|MBStar|MirAncesTar|miranda_May_2021|miRcode|mirCoX|miRDB_v6|MiRNATIP|MirSNPInTarget|MirTar2|mirzag
NCOA2	Q15596		hsa-miR-139-5p	0.544492	9	High	BCmicrO|MBStar|MirAncesTar|miranda_May_2021|miRcode|mirCoX|miRTar2GO|RNA22|TargetScan_v7_2
ATXN7	O15265		hsa-miR-139-5p	0.543206	14	High	BCmicrO|bitargeting_May_2021|Cupid|MBStar|MirAncesTar|miranda_May_2021|mirbase|miRcode|mirCoX|miRDB_v6|MiRNATIP|mirzag|PITA_May_2021|RNA22
SHC3	Q92529		hsa-miR-139-5p	0.542924	13	High	BCmicrO|bitargeting_May_2021|MBStar|MirAncesTar|miranda_May_2021|mirCoX|miRDB_v6|MiRNATIP|MirSNPInTarget|MirTar2|mirzag|RNA22|TargetScan_v7_2
DUSP19	Q8WTR2		hsa-miR-139-5p	0.54291	10	High	BCmicrO|MBStar|MirAncesTar|miranda_May_2021|mirbase|miRcode|mirCoX|mirzag|RNA22|TargetScan_v7_2
SLC12A5	Q9H2X9		hsa-miR-139-5p	0.5427	10	High	BCmicrO|bitargeting_May_2021|CoMeTa|MirAncesTar|miranda_May_2021|miRcode|mirCoX|mirzag|PACCMIT|RNA22
EIF1	P41567		hsa-miR-139-5p	0.542675	9	High	BCmicrO|bitargeting_May_2021|CoMeTa|MirAncesTar|miranda_May_2021|miRcode|mirCoX|miRTar2GO|TargetScan_v7_2
VPS37B	Q9H9H4		hsa-miR-139-5p	0.542532	12	High	BCmicrO|MBStar|MirAncesTar|miranda_May_2021|miRcode|mirCoX|MirSNPInTarget|miRTar2GO|MirTar2|mirzag|PACCMIT|PITA_May_2021
STK38L	Q9Y2H1		hsa-miR-139-5p	0.54227	10	High	BCmicrO|CoMeTa|MBStar|MirAncesTar|miranda_May_2021|miRcode|mirCoX|miRTar2GO|mirzag|MultiMiTar
PCF11	O94913		hsa-miR-139-5p	0.54217	8	High	BCmicrO|MBStar|MirAncesTar|miRcode|mirCoX|miRDB_v6|mirzag|TargetScan_v7_2
BCOR	Q6W2J9		hsa-miR-139-5p	0.541668	13	High	BCmicrO|bitargeting_May_2021|CoMeTa|MBStar|MirAncesTar|miranda_May_2021|mirbase|miRcode|mirCoX|MiRNATIP|miRTar2GO|mirzag|RNA22
MAST4	O15021		hsa-miR-139-5p	0.541626	13	High	BCmicrO|bitargeting_May_2021|Cupid|MBStar|MirAncesTar|mirbase|miRcode|mirCoX|miRDB_v6|MiRNATIP|miRTar2GO|mirzag|RNA22
DNM3	Q9UQ16		hsa-miR-139-5p	0.541592	10	High	BCmicrO|CoMeTa|MBStar|MirAncesTar|miranda_May_2021|miRcode|mirCoX|MultiMiTar|RNA22|TargetScan_v7_2
HMGN3	Q15651		hsa-miR-139-5p	0.541203	11	High	BCmicrO|CoMeTa|Cupid|MBStar|MirAncesTar|miranda_May_2021|mirbase|miRcode|mirCoX|miRTar2GO|mirzag
ABL2	P42684		hsa-miR-139-5p	0.540662	12	High	BCmicrO|MBStar|MirAncesTar|miranda_May_2021|miRcode|mirCoX|miRDB_v6|MiRNATIP|miRTar2GO|MirTar2|PITA_May_2021|RNA22
FBXL16	Q8N461		hsa-miR-139-5p	0.540509	9	High	BCmicrO|MBStar|MirAncesTar|miranda_May_2021|miRcode|mirCoX|miRTar2GO|mirzag|TargetScan_v7_2
THBD	P07204		hsa-miR-139-5p	0.540492	11	High	BCmicrO|CoMeTa|MirAncesTar|miranda_May_2021|miRcode|mirCoX|miRDB_v6|MiRNATIP|MirTar2|mirzag|RNA22
GFOD1	Q9NXC2		hsa-miR-139-5p	0.540295	12	High	BCmicrO|bitargeting_May_2021|MBStar|MirAncesTar|miranda_May_2021|mirbase|miRcode|mirCoX|MiRNATIP|MirTar2|mirzag|RNA22
NPPA	P01160		hsa-miR-139-5p	0.540222	10	High	BCmicrO|CoMeTa|MirAncesTar|miranda_May_2021|mirbase|miRcode|mirCoX|miRDB_v6|MirTar2|mirzag
CTNNB1	P35222		hsa-miR-139-5p	0.539833	9	High	BCmicrO|MBStar|MirAncesTar|miRcode|mirCoX|miRTar2GO|mirzag|RNA22|TargetScan_v7_2
MCHR2	Q969V1		hsa-miR-139-5p	0.539554	13	High	BCmicrO|MBStar|MirAncesTar|miranda_May_2021|mirbase|miRcode|mirCoX|miRDB_v6|MiRNATIP|MirSNPInTarget|MirTar2|mirzag|PITA_May_2021
ANK1	P16157		hsa-miR-139-5p	0.539182	10	High	BCmicrO|CoMeTa|MBStar|MirAncesTar|miranda_May_2021|mirbase|miRcode|mirCoX|mirzag|TargetScan_v7_2
SPIN1	Q9Y657		hsa-miR-139-5p	0.5389	12	High	BCmicrO|MBStar|MirAncesTar|miranda_May_2021|miRcode|mirCoX|MiRNATIP|miRTar2GO|mirzag|MultiMiTar|PACCMIT|RNA22
ELOVL4	Q9GZR5		hsa-miR-139-5p	0.537857	12	High	BCmicrO|bitargeting_May_2021|CoMeTa|Cupid|MBStar|MirAncesTar|miranda_May_2021|miRcode|mirCoX|mirzag|PITA_May_2021|RNA22
STIM2	Q9P246		hsa-miR-139-5p	0.537139	11	High	BCmicrO|bitargeting_May_2021|MBStar|MirAncesTar|miranda_May_2021|mirbase|miRcode|mirCoX|MiRNATIP|miRTar2GO|PITA_May_2021
KCNA5	P22460		hsa-miR-139-5p	0.536963	12	High	BCmicrO|bitargeting_May_2021|CoMeTa|DIANA|MBStar|MirAncesTar|miranda_May_2021|mirbase|miRcode|mirCoX|miRDB_v6|mirzag
SPTBN1	Q01082		hsa-miR-139-5p	0.536415	10	High	BCmicrO|CoMeTa|MBStar|MirAncesTar|miranda_May_2021|miRcode|mirCoX|MirTar2|mirzag|RNA22
FBXL7	Q9UJT9		hsa-miR-139-5p	0.536272	9	High	BCmicrO|CoMeTa|MBStar|MirAncesTar|miranda_May_2021|miRcode|mirCoX|mirzag|TargetScan_v7_2
TRIM25	Q14258		hsa-miR-139-5p	0.536259	12	High	BCmicrO|bitargeting_May_2021|MBStar|MirAncesTar|miranda_May_2021|miRcode|mirCoX|MirSNPInTarget|miRTar2GO|MirTar2|mirzag|PITA_May_2021
NOVA1	P51513		hsa-miR-139-5p	0.535716	11	High	BCmicrO|bitargeting_May_2021|CoMeTa|Cupid|MBStar|MirAncesTar|miranda_May_2021|miRcode|mirCoX|MiRNATIP|MultiMiTar
EDEM1	Q92611		hsa-miR-139-5p	0.535644	12	High	BCmicrO|CoMeTa|MBStar|MirAncesTar|miranda_May_2021|miRcode|mirCoX|MiRNATIP|miRTar2GO|mirzag|MultiMiTar|RNA22
MAP9	Q49MG5		hsa-miR-139-5p	0.535477	12	High	BCmicrO|CoMeTa|MBStar|MirAncesTar|miranda_May_2021|mirbase|miRcode|mirCoX|miRDB_v6|MirTar2|mirzag|RNA22
CYCS	P99999		hsa-miR-139-5p	0.535254	12	High	BCmicrO|CoMeTa|MBStar|MirAncesTar|miranda_May_2021|miRcode|mirCoX|miRDB_v6|MiRNATIP|MirTar2|mirzag|RNA22
ZNF507	Q8TCN5		hsa-miR-139-5p	0.535253	13	High	BCmicrO|CoMeTa|MBStar|MirAncesTar|miranda_May_2021|miRcode|mirCoX|miRDB_v6|MiRNATIP|miRTar2GO|MultiMiTar|PITA_May_2021|RNA22
CCPG1	Q9ULG6		hsa-miR-139-5p	0.53506	11	High	BCmicrO|CoMeTa|MBStar|MirAncesTar|miranda_May_2021|mirbase|miRcode|mirCoX|mirzag|MultiMiTar|RNA22
FGA	P02671		hsa-miR-139-5p	0.53458	11	High	BCmicrO|CoMeTa|MirAncesTar|miranda_May_2021|mirbase|miRcode|mirCoX|miRDB_v6|MiRNATIP|mirzag|PACCMIT
BICD2	Q8TD16		hsa-miR-139-5p	0.534478	11	High	BCmicrO|DIANA|MBStar|MirAncesTar|miRcode|mirCoX|mirmap_May_2021|miRTar2GO|MultiMiTar|RNA22|TargetScan_v7_2
RAB22A	Q9UL26		hsa-miR-139-5p	0.534376	11	High	BCmicrO|CoMeTa|MBStar|MirAncesTar|miranda_May_2021|miRcode|mirCoX|MiRNATIP|miRTar2GO|MultiMiTar|RNA22
SESN1	Q9Y6P5		hsa-miR-139-5p	0.534266	12	High	BCmicrO|bitargeting_May_2021|CoMeTa|MBStar|MirAncesTar|miranda_May_2021|mirbase|miRcode|mirCoX|miRTar2GO|mirzag|RNA22
CALM1	P0DP23		hsa-miR-139-5p	0.534216	12	High	BCmicrO|bitargeting_May_2021|CoMeTa|DIANA|MBStar|MirAncesTar|miranda_May_2021|miRcode|mirCoX|MiRNATIP|MultiMiTar|RNA22
ZNF678	Q5SXM1		hsa-miR-139-5p	0.533911	12	High	BCmicrO|MirAncesTar|miranda_May_2021|mirbase|miRcode|mirCoX|miRDB_v6|MiRNATIP|miRTar2GO|MirTar2|mirzag|RNA22
OTUD1	Q5VV17		hsa-miR-139-5p	0.533502	10	High	Cupid|MBStar|MirAncesTar|miranda_May_2021|miRcode|mirCoX|miRDB_v6|miRTar2GO|MirTar2|mirzag
DVL1	O14640		hsa-miR-139-5p	0.533379	11	High	BCmicrO|bitargeting_May_2021|CoMeTa|MirAncesTar|miRcode|mirCoX|miRDB_v6|mirzag|PITA_May_2021|RNA22|TargetScan_v7_2
TCF7L1	Q9HCS4		hsa-miR-139-5p	0.533324	8	High	BCmicrO|CoMeTa|MirAncesTar|miRcode|mirCoX|MiRNATIP|miRTar2GO|TargetScan_v7_2
MCL1	Q07820		hsa-miR-139-5p	0.53312	11	High	BCmicrO|CoMeTa|MBStar|MirAncesTar|miranda_May_2021|miRcode|mirCoX|miRDB_v6|MiRNATIP|miRTar2GO|mirzag
B3GALNT2	Q8NCR0		hsa-miR-139-5p	0.532275	12	High	BCmicrO|MBStar|MirAncesTar|miranda_May_2021|mirbase|miRcode|mirCoX|miRTar2GO|MirTar2|mirzag|PITA_May_2021|RNA22
JAKMIP2	Q96AA8		hsa-miR-139-5p	0.531757	9	High	BCmicrO|MBStar|MirAncesTar|miranda_May_2021|miRcode|mirCoX|miRDB_v6|MiRNATIP|TargetScan_v7_2
BMT2	Q1RMZ1		hsa-miR-139-5p	0.531691	9	High	BCmicrO|Cupid|MBStar|MirAncesTar|miRcode|mirCoX|miRTar2GO|mirzag|MultiMiTar
AXL	P30530		hsa-miR-139-5p	0.531214	11	High	BCmicrO|DIANA|MirAncesTar|miranda_May_2021|miRcode|mirCoX|miRDB_v6|miRTar2GO|MirTar2|mirzag|RNA22
LSS	P48449		hsa-miR-139-5p	0.530488	12	High	BCmicrO|DIANA|MBStar|MirAncesTar|miranda_May_2021|miRcode|mirCoX|miRTar2GO|MirTar2|mirzag|PITA_May_2021|RNA22
DPY19L1	Q2PZI1		hsa-miR-139-5p	0.529884	10	High	BCmicrO|CoMeTa|MirAncesTar|miranda_May_2021|miRcode|mirCoX|MiRNATIP|mirzag|RNA22|TargetScan_v7_2
FAM91A1	Q658Y4		hsa-miR-139-5p	0.529818	10	High	BCmicrO|MirAncesTar|miranda_May_2021|miRcode|mirCoX|MiRNATIP|miRTar2GO|mirzag|MultiMiTar|PACCMIT
SPIRE1	Q08AE8		hsa-miR-139-5p	0.529632	12	High	BCmicrO|MBStar|MirAncesTar|miranda_May_2021|miRcode|mirCoX|MirSNPInTarget|miRTar2GO|MirTar2|mirzag|MultiMiTar|RNA22
OTUD7B	Q6GQQ9		hsa-miR-139-5p	0.52948	11	High	BCmicrO|bitargeting_May_2021|CoMeTa|MBStar|MirAncesTar|miranda_May_2021|miRcode|mirCoX|mirzag|PITA_May_2021|TargetScan_v7_2
ZNF181	Q2M3W8		hsa-miR-139-5p	0.529363	12	High	BCmicrO|MBStar|MirAncesTar|miranda_May_2021|mirbase|miRcode|mirCoX|miRDB_v6|MirSNPInTarget|MirTar2|mirzag|RNA22
CEP350	Q5VT06		hsa-miR-139-5p	0.529261	11	High	BCmicrO|CoMeTa|DIANA|MBStar|MirAncesTar|miranda_May_2021|miRcode|mirCoX|miRTar2GO|MultiMiTar|RNA22
SGPL1	O95470		hsa-miR-139-5p	0.529144	13	High	BCmicrO|bitargeting_May_2021|MBStar|MirAncesTar|miranda_May_2021|miRcode|mirCoX|MiRNATIP|miRTar2GO|mirzag|MultiMiTar|PITA_May_2021|RNA22
CD69	Q07108		hsa-miR-139-5p	0.529018	12	High	BCmicrO|bitargeting_May_2021|CoMeTa|MBStar|MirAncesTar|miranda_May_2021|mirbase|miRcode|mirCoX|miRTar2GO|mirzag|RNA22
CNOT4	O95628		hsa-miR-139-5p	0.528523	11	High	BCmicrO|MBStar|MirAncesTar|miranda_May_2021|miRcode|mirCoX|MiRNATIP|MirTar2|mirzag|MultiMiTar|RNA22
ZNF518B	Q9C0D4		hsa-miR-139-5p	0.528224	11	High	BCmicrO|MBStar|MirAncesTar|miranda_May_2021|miRcode|mirCoX|miRDB_v6|MirSNPInTarget|MirTar2|mirzag|RNA22
ABCC5	O15440		hsa-miR-139-5p	0.528216	13	High	BCmicrO|bitargeting_May_2021|CoMeTa|MBStar|MirAncesTar|miranda_May_2021|miRcode|mirCoX|MiRNATIP|miRTar2GO|mirzag|MultiMiTar|RNA22
DSC2	Q02487		hsa-miR-139-5p	0.527762	11	High	BCmicrO|CoMeTa|MBStar|MirAncesTar|miranda_May_2021|miRcode|mirCoX|miRDB_v6|mirzag|MultiMiTar|PITA_May_2021
LSM1	O15116		hsa-miR-139-5p	0.527173	13	High	BCmicrO|DIANA|MBStar|MirAncesTar|miranda_May_2021|mirbase|miRcode|mirCoX|miRDB_v6|MiRNATIP|miRTar2GO|mirzag|RNA22
SPRED1	Q7Z699		hsa-miR-139-5p	0.526974	9	High	BCmicrO|MBStar|MirAncesTar|miranda_May_2021|miRcode|mirCoX|miRTar2GO|mirzag|TargetScan_v7_2
MOSPD1	Q9UJG1		hsa-miR-139-5p	0.526628	9	High	BCmicrO|CoMeTa|MirAncesTar|miranda_May_2021|miRcode|mirCoX|miRTar2GO|mirzag|RNA22
RNF41	Q9H4P4		hsa-miR-139-5p	0.526188	13	High	BCmicrO|bitargeting_May_2021|CoMeTa|MBStar|MirAncesTar|miranda_May_2021|miRcode|mirCoX|MiRNATIP|MirSNPInTarget|miRTar2GO|mirzag|PITA_May_2021
PICALM	Q13492		hsa-miR-139-5p	0.525846	9	High	BCmicrO|CoMeTa|MBStar|MirAncesTar|miranda_May_2021|miRcode|mirCoX|miRTar2GO|MultiMiTar
KCTD15	Q96SI1		hsa-miR-139-5p	0.525543	9	High	BCmicrO|CoMeTa|MBStar|MirAncesTar|miRcode|mirCoX|miRDB_v6|RNA22|TargetScan_v7_2
SERINC3	Q13530		hsa-miR-139-5p	0.525106	9	High	BCmicrO|CoMeTa|MirAncesTar|miranda_May_2021|miRcode|mirCoX|MirSNPInTarget|miRTar2GO|mirzag
GLI3	P10071		hsa-miR-139-5p	0.525106	12	High	BCmicrO|bitargeting_May_2021|CoMeTa|MBStar|MirAncesTar|miranda_May_2021|miRcode|mirCoX|miRTar2GO|mirzag|MultiMiTar|RNA22
PPEF2	O14830		hsa-miR-139-5p	0.524157	11	High	BCmicrO|CoMeTa|MBStar|MirAncesTar|miranda_May_2021|miRcode|mirCoX|miRDB_v6|MirTar2|mirzag|RNA22
KCND2	Q9NZV8		hsa-miR-139-5p	0.52403	11	High	BCmicrO|CoMeTa|DIANA|MirAncesTar|miranda_May_2021|miRcode|mirCoX|miRDB_v6|mirzag|PACCMIT|RNA22
ITGA2	P17301		hsa-miR-139-5p	0.523349	11	High	BCmicrO|CoMeTa|MBStar|MirAncesTar|miranda_May_2021|miRcode|mirCoX|MiRNATIP|miRTar2GO|mirzag|MultiMiTar
DYNC1LI2	O43237		hsa-miR-139-5p	0.523262	12	High	BCmicrO|bitargeting_May_2021|CoMeTa|DIANA|MirAncesTar|miranda_May_2021|miRcode|mirCoX|MiRNATIP|miRTar2GO|mirzag|RNA22
SV2A	Q7L0J3		hsa-miR-139-5p	0.522608	10	High	BCmicrO|CoMeTa|DIANA|MirAncesTar|miranda_May_2021|miRcode|mirCoX|MiRNATIP|mirzag|TargetScan_v7_2
SLC39A6	Q13433		hsa-miR-139-5p	0.522585	13	High	BCmicrO|bitargeting_May_2021|MBStar|MirAncesTar|miranda_May_2021|miRcode|mirCoX|MiRNATIP|MirSNPInTarget|miRTar2GO|mirzag|PACCMIT|PITA_May_2021
LCLAT1	Q6UWP7		hsa-miR-139-5p	0.521891	11	High	BCmicrO|MBStar|MirAncesTar|miranda_May_2021|miRcode|mirCoX|MiRNATIP|MirSNPInTarget|miRTar2GO|mirzag|RNA22
SLC25A36	Q96CQ1		hsa-miR-139-5p	0.521853	9	High	BCmicrO|CoMeTa|MBStar|MirAncesTar|miranda_May_2021|miRcode|mirCoX|MiRNATIP|miRTar2GO
TRIM44	Q96DX7		hsa-miR-139-5p	0.521078	12	High	BCmicrO|bitargeting_May_2021|CoMeTa|MBStar|MirAncesTar|miranda_May_2021|miRcode|mirCoX|MiRNATIP|MirSNPInTarget|mirzag|RNA22
IL20RA	Q9UHF4		hsa-miR-139-5p	0.520131	11	High	BCmicrO|CoMeTa|DIANA|MBStar|MirAncesTar|miranda_May_2021|miRcode|mirCoX|MiRNATIP|MirTar2|mirzag
RAB18	Q9NP72		hsa-miR-139-5p	0.519914	10	High	BCmicrO|MBStar|MirAncesTar|miranda_May_2021|miRcode|mirCoX|MiRNATIP|mirzag|MultiMiTar|TargetScan_v7_2
ZNF470	Q6ECI4		hsa-miR-139-5p	0.519744	11	High	BCmicrO|bitargeting_May_2021|MBStar|MirAncesTar|miranda_May_2021|mirbase|miRcode|mirCoX|mirzag|RNA22|TargetScan_v7_2
POF1B	Q8WVV4		hsa-miR-139-5p	0.519232	11	High	BCmicrO|CoMeTa|MBStar|MirAncesTar|miranda_May_2021|miRcode|mirCoX|MirSNPInTarget|MirTar2|mirzag|RNA22
TMEM69	Q5SWH9		hsa-miR-139-5p	0.518866	11	High	BCmicrO|DIANA|MirAncesTar|miranda_May_2021|mirbase|miRcode|mirCoX|miRDB_v6|MiRNATIP|miRTar2GO|mirzag
EAF1	Q96JC9		hsa-miR-139-5p	0.518814	10	High	BCmicrO|DIANA|MBStar|MirAncesTar|miranda_May_2021|miRcode|mirCoX|MirSNPInTarget|mirzag|MultiMiTar
ZNF704	Q6ZNC4		hsa-miR-139-5p	0.518653	13	High	BCmicrO|DIANA|MBStar|MirAncesTar|miranda_May_2021|miRcode|mirCoX|miRDB_v6|MiRNATIP|miRTar2GO|MultiMiTar|PITA_May_2021|RNA22
DPP6	P42658		hsa-miR-139-5p	0.518362	9	High	BCmicrO|bitargeting_May_2021|CoMeTa|MirAncesTar|miranda_May_2021|miRcode|mirCoX|mirzag|TargetScan_v7_2
ABHD2	P08910		hsa-miR-139-5p	0.517853	13	High	BCmicrO|bitargeting_May_2021|MBStar|MirAncesTar|miranda_May_2021|miRcode|mirCoX|mirmap_May_2021|MiRNATIP|MirSNPInTarget|miRTar2GO|MultiMiTar|RNA22
ZNF37A	P17032		hsa-miR-139-5p	0.517837	12	High	BCmicrO|CoMeTa|MBStar|MirAncesTar|miranda_May_2021|miRcode|mirCoX|MiRNATIP|miRTar2GO|MultiMiTar|PITA_May_2021|RNA22
ARFGAP2	Q8N6H7		hsa-miR-139-5p	0.517547	11	High	BCmicrO|CoMeTa|MBStar|MirAncesTar|miranda_May_2021|mirbase|miRcode|mirCoX|MiRNATIP|miRTar2GO|mirzag
MAP3K5	Q99683		hsa-miR-139-5p	0.517039	10	High	BCmicrO|CoMeTa|DIANA|MirAncesTar|miranda_May_2021|mirbase|miRcode|mirCoX|mirzag|MultiMiTar
HDAC2	Q92769		hsa-miR-139-5p	0.516892	11	High	BCmicrO|CoMeTa|MBStar|MirAncesTar|miranda_May_2021|miRcode|mirCoX|miRDB_v6|miRTar2GO|mirzag|RNA22
RAB11A	P62491		hsa-miR-139-5p	0.516786	11	High	BCmicrO|bitargeting_May_2021|CoMeTa|MBStar|MirAncesTar|miranda_May_2021|miRcode|mirCoX|MiRNATIP|miRTar2GO|mirzag
MAP3K7	O43318		hsa-miR-139-5p	0.516506	11	High	BCmicrO|bitargeting_May_2021|CoMeTa|MBStar|MirAncesTar|miranda_May_2021|miRcode|mirCoX|miRDB_v6|MiRNATIP|RNA22
UBE2N	P61088		hsa-miR-139-5p	0.516018	10	High	BCmicrO|DIANA|MirAncesTar|miRcode|mirCoX|MiRNATIP|miRTar2GO|mirzag|RNA22|TargetScan_v7_2
MAEA	Q7L5Y9		hsa-miR-139-5p	0.515739	12	High	BCmicrO|CoMeTa|MBStar|MirAncesTar|miranda_May_2021|miRcode|mirCoX|miRDB_v6|MiRNATIP|miRTar2GO|mirzag|RNA22
RAP2C	Q9Y3L5		hsa-miR-139-5p	0.515286	10	High	BCmicrO|MBStar|MirAncesTar|miranda_May_2021|miRcode|mirCoX|miRDB_v6|MiRNATIP|MirTar2|mirzag
ANKRD27	Q96NW4		hsa-miR-139-5p	0.515202	12	High	BCmicrO|bitargeting_May_2021|CoMeTa|MBStar|MirAncesTar|miranda_May_2021|miRcode|mirCoX|MiRNATIP|mirzag|PITA_May_2021|RNA22
TENT4B	Q8NDF8		hsa-miR-139-5p	0.515101	12	High	BCmicrO|bitargeting_May_2021|DIANA|MBStar|MirAncesTar|miranda_May_2021|miRcode|mirCoX|MiRNATIP|miRTar2GO|MultiMiTar|PITA_May_2021
PPP2R5C	Q13362		hsa-miR-139-5p	0.514715	9	High	BCmicrO|Cupid|MBStar|MirAncesTar|miRcode|mirCoX|miRTar2GO|MultiMiTar|RNA22
FNDC3A	Q9Y2H6		hsa-miR-139-5p	0.513847	12	High	BCmicrO|bitargeting_May_2021|CoMeTa|MBStar|MirAncesTar|miranda_May_2021|miRcode|mirCoX|MiRNATIP|mirzag|MultiMiTar|PITA_May_2021
ENC1	O14682		hsa-miR-139-5p	0.513717	12	High	BCmicrO|bitargeting_May_2021|DIANA|MBStar|MirAncesTar|miranda_May_2021|miRcode|mirCoX|miRTar2GO|mirzag|MultiMiTar|RNA22
NR3C1	P04150		hsa-miR-139-5p	0.512188	11	High	BCmicrO|MBStar|MirAncesTar|miranda_May_2021|miRcode|mirCoX|MiRNATIP|miRTar2GO|mirzag|MultiMiTar|RNA22
ADAM12	O43184		hsa-miR-139-5p	0.51192	13	High	BCmicrO|bitargeting_May_2021|CoMeTa|MBStar|MirAncesTar|miranda_May_2021|miRcode|mirCoX|MirSNPInTarget|MirTar2|mirzag|MultiMiTar|RNA22
PIGN	O95427		hsa-miR-139-5p	0.511889	11	High	BCmicrO|MBStar|MirAncesTar|miranda_May_2021|miRcode|mirCoX|MirSNPInTarget|miRTar2GO|MirTar2|mirzag|RNA22
ARL8B	Q9NVJ2		hsa-miR-139-5p	0.511318	9	High	BCmicrO|CoMeTa|MBStar|MirAncesTar|miranda_May_2021|miRcode|mirCoX|miRTar2GO|mirzag
MED1	Q15648		hsa-miR-139-5p	0.511265	11	High	BCmicrO|bitargeting_May_2021|CoMeTa|MBStar|MirAncesTar|miranda_May_2021|miRcode|mirCoX|MiRNATIP|miRTar2GO|RNA22
PRTG	Q2VWP7		hsa-miR-139-5p	0.509223	12	High	BCmicrO|MBStar|MirAncesTar|miranda_May_2021|miRcode|mirCoX|miRDB_v6|MiRNATIP|MirSNPInTarget|miRTar2GO|MirTar2|mirzag
DNAAF9	Q5TEA3		hsa-miR-139-5p	0.509021	11	High	BCmicrO|bitargeting_May_2021|MBStar|MirAncesTar|miranda_May_2021|miRcode|mirCoX|MiRNATIP|PITA_May_2021|RNA22|TargetScan_v7_2
SCML2	Q9UQR0		hsa-miR-139-5p	0.508438	9	High	BCmicrO|MBStar|MirAncesTar|miranda_May_2021|miRcode|mirCoX|miRTar2GO|MirTar2|mirzag
FN1	P02751		hsa-miR-139-5p	0.508178	12	High	BCmicrO|CoMeTa|MBStar|MirAncesTar|miranda_May_2021|miRcode|mirCoX|MiRNATIP|MirSNPInTarget|mirzag|PACCMIT|RNA22
CCNY	Q8ND76		hsa-miR-139-5p	0.508097	11	High	BCmicrO|MBStar|MirAncesTar|miranda_May_2021|miRcode|mirCoX|MiRNATIP|miRTar2GO|mirzag|PACCMIT|RNA22
IRAG1	Q9Y6F6		hsa-miR-139-5p	0.507666	9	High	BCmicrO|MBStar|MirAncesTar|miranda_May_2021|miRcode|mirCoX|MirSNPInTarget|MirTar2|TargetScan_v7_2
RC3H2	Q9HBD1		hsa-miR-139-5p	0.507542	9	High	BCmicrO|bitargeting_May_2021|DIANA|miranda_May_2021|miRcode|mirCoX|MiRNATIP|miRTar2GO|PACCMIT
C9orf72	Q96LT7		hsa-miR-139-5p	0.507486	12	High	BCmicrO|bitargeting_May_2021|DIANA|MirAncesTar|miranda_May_2021|mirbase|miRcode|mirCoX|MiRNATIP|MirSNPInTarget|MirTar2|mirzag
CAB39	Q9Y376		hsa-miR-139-5p	0.50733	10	High	BCmicrO|CoMeTa|MBStar|MirAncesTar|miranda_May_2021|miRcode|mirCoX|MiRNATIP|miRTar2GO|mirzag
PDS5B	Q9NTI5		hsa-miR-139-5p	0.507034	9	High	BCmicrO|CoMeTa|DIANA|MBStar|MirAncesTar|miranda_May_2021|miRcode|mirCoX|MultiMiTar
GOLGA8B	A8MQT2		hsa-miR-139-5p	0.506501	11	High	BCmicrO|bitargeting_May_2021|MBStar|MirAncesTar|miranda_May_2021|miRcode|mirCoX|miRDB_v6|MirTar2|mirzag|MultiMiTar
NCKAP1	Q9Y2A7		hsa-miR-139-5p	0.506449	11	High	BCmicrO|Cupid|MBStar|MirAncesTar|miranda_May_2021|miRcode|mirCoX|MiRNATIP|mirzag|MultiMiTar|RNA22
POU2F1	P14859		hsa-miR-139-5p	0.50637	11	High	BCmicrO|bitargeting_May_2021|MBStar|MirAncesTar|miranda_May_2021|miRcode|mirCoX|MiRNATIP|MirSNPInTarget|miRTar2GO|RNA22
SLC26A2	P50443		hsa-miR-139-5p	0.505643	11	High	BCmicrO|MirAncesTar|miranda_May_2021|miRcode|mirCoX|MirSNPInTarget|miRTar2GO|mirzag|MultiMiTar|PITA_May_2021|RNA22
CEP128	Q6ZU80		hsa-miR-139-5p	0.505122	12	High	BCmicrO|MBStar|MirAncesTar|miranda_May_2021|mirbase|miRcode|mirCoX|miRDB_v6|MiRNATIP|MirTar2|mirzag|RNA22
ITGB3	P05106		hsa-miR-139-5p	0.505055	11	High	BCmicrO|bitargeting_May_2021|CoMeTa|MBStar|MirAncesTar|miranda_May_2021|miRcode|mirCoX|miRTar2GO|mirzag|RNA22
CD164	Q04900		hsa-miR-139-5p	0.504949	12	High	BCmicrO|bitargeting_May_2021|MBStar|MirAncesTar|miranda_May_2021|miRcode|mirCoX|MiRNATIP|miRTar2GO|MirTar2|mirzag|RNA22
GNAO1	P09471		hsa-miR-139-5p	0.504874	8	High	BCmicrO|Cupid|MirAncesTar|miRcode|mirCoX|mirzag|MultiMiTar|RNA22
ATG9A	Q7Z3C6		hsa-miR-139-5p	0.504771	11	High	BCmicrO|bitargeting_May_2021|CoMeTa|Cupid|MirAncesTar|miranda_May_2021|mirbase|mirCoX|MiRNATIP|miRTar2GO|RNA22
USF3	Q68DE3		hsa-miR-139-5p	0.504647	9	High	BCmicrO|bitargeting_May_2021|MirAncesTar|miranda_May_2021|miRcode|mirCoX|MirSNPInTarget|mirzag|MultiMiTar
MAP3K2	Q9Y2U5		hsa-miR-139-5p	0.503852	11	High	BCmicrO|CoMeTa|MBStar|MirAncesTar|miranda_May_2021|miRcode|mirCoX|MiRNATIP|miRTar2GO|MultiMiTar|RNA22
HOXA7	P31268		hsa-miR-139-5p	0.503686	11	High	BCmicrO|CoMeTa|Cupid|DIANA|MBStar|MirAncesTar|miranda_May_2021|miRcode|mirCoX|MiRNATIP|mirzag
PCDH11Y	Q9BZA8		hsa-miR-139-5p	0.503214	11	High	BCmicrO|CoMeTa|MBStar|MirAncesTar|miranda_May_2021|miRcode|mirCoX|miRDB_v6|mirzag|MultiMiTar|RNA22
DAZAP2	Q15038		hsa-miR-139-5p	0.503193	9	High	BCmicrO|CoMeTa|Cupid|DIANA|MBStar|MirAncesTar|miranda_May_2021|mirCoX|miRTar2GO
CDK17	Q00537		hsa-miR-139-5p	0.503152	10	High	BCmicrO|Cupid|MBStar|MirAncesTar|miRcode|mirCoX|MirSNPInTarget|miRTar2GO|mirzag|RNA22
CPSF6	Q16630		hsa-miR-139-5p	0.502976	12	High	BCmicrO|bitargeting_May_2021|MBStar|MirAncesTar|miranda_May_2021|miRcode|mirCoX|MiRNATIP|MirSNPInTarget|miRTar2GO|mirzag|PITA_May_2021
FNDC3B	Q53EP0		hsa-miR-139-5p	0.502887	10	High	BCmicrO|CoMeTa|MBStar|MirAncesTar|miranda_May_2021|miRcode|mirCoX|miRTar2GO|MultiMiTar|RNA22
CNKSR3	Q6P9H4		hsa-miR-139-5p	0.502138	11	High	BCmicrO|CoMeTa|MBStar|MirAncesTar|miranda_May_2021|mirCoX|miRTar2GO|mirzag|MultiMiTar|PITA_May_2021|RNA22
LHX1	P48742		hsa-miR-139-5p	0.501924	8	High	BCmicrO|MirAncesTar|miranda_May_2021|miRcode|mirCoX|miRDB_v6|mirzag|TargetScan_v7_2
H3-3B	P84243		hsa-miR-139-5p	0.501258	12	High	BCmicrO|bitargeting_May_2021|MBStar|MirAncesTar|miranda_May_2021|miRcode|mirCoX|MiRNATIP|miRTar2GO|mirzag|MultiMiTar|PITA_May_2021
ZNF160	Q9HCG1		hsa-miR-139-5p	0.501072	12	High	BCmicrO|bitargeting_May_2021|MBStar|MirAncesTar|miranda_May_2021|miRcode|mirCoX|miRDB_v6|MirSNPInTarget|MirTar2|mirzag|RNA22
SIK2	Q9H0K1		hsa-miR-139-5p	0.500955	12	High	BCmicrO|DIANA|MBStar|MirAncesTar|miranda_May_2021|miRcode|mirCoX|miRDB_v6|MiRNATIP|mirzag|RNA22|TargetScan_v7_2
PLXNC1	O60486		hsa-miR-139-5p	0.500308	10	High	BCmicrO|MBStar|MirAncesTar|miranda_May_2021|miRcode|mirCoX|miRDB_v6|MiRNATIP|mirzag|TargetScan_v7_2
PEX5L	Q8IYB4		hsa-miR-139-5p	0.499776	12	High	BCmicrO|CoMeTa|DIANA|MBStar|MirAncesTar|miranda_May_2021|miRcode|mirCoX|MiRNATIP|MirSNPInTarget|mirzag|RNA22
PDIK1L	Q8N165		hsa-miR-139-5p	0.499652	10	High	BCmicrO|DIANA|MBStar|MirAncesTar|miranda_May_2021|miRcode|mirCoX|miRTar2GO|mirzag|MultiMiTar
LLGL1	Q15334		hsa-miR-139-5p	0.499358	9	High	BCmicrO|CoMeTa|MirAncesTar|miRcode|mirCoX|miRDB_v6|mirzag|RNA22|TargetScan_v7_2
CLEC5A	Q9NY25		hsa-miR-139-5p	0.499056	10	High	BCmicrO|CoMeTa|MBStar|MirAncesTar|miranda_May_2021|miRcode|mirCoX|MiRNATIP|MirTar2|mirzag
CXorf38	Q8TB03		hsa-miR-139-5p	0.498889	14	High	BCmicrO|DIANA|MBStar|MirAncesTar|miranda_May_2021|miRcode|mirCoX|miRDB_v6|MiRNATIP|miRTar2GO|MirTar2|mirzag|PITA_May_2021|RNA22
NYAP2	Q9P242		hsa-miR-139-5p	0.497612	9	High	BCmicrO|Cupid|MBStar|MirAncesTar|miRcode|mirCoX|mirzag|RNA22|TargetScan_v7_2
MRPL42	Q9Y6G3		hsa-miR-139-5p	0.497235	12	High	BCmicrO|MBStar|MirAncesTar|miranda_May_2021|mirbase|miRcode|mirCoX|miRDB_v6|MiRNATIP|miRTar2GO|mirzag|RNA22
SH3PXD2A	Q5TCZ1		hsa-miR-139-5p	0.496675	11	High	BCmicrO|CoMeTa|MBStar|MirAncesTar|miranda_May_2021|miRcode|mirCoX|MiRNATIP|MirSNPInTarget|miRTar2GO|RNA22
SEL1L3	Q68CR1		hsa-miR-139-5p	0.496591	10	High	BCmicrO|CoMeTa|Cupid|MBStar|MirAncesTar|miranda_May_2021|miRcode|mirCoX|mirzag|RNA22
KLC2	Q9H0B6		hsa-miR-139-5p	0.495981	7	High	BCmicrO|CoMeTa|miRcode|mirCoX|miRDB_v6|RNA22|TargetScan_v7_2
BMI1	P35226		hsa-miR-139-5p	0.495758	8	High	BCmicrO|Cupid|MBStar|MirAncesTar|miRcode|mirCoX|mirzag|MultiMiTar
MAPK8	P45983		hsa-miR-139-5p	0.495317	9	High	BCmicrO|bitargeting_May_2021|MirAncesTar|miranda_May_2021|miRcode|mirCoX|miRTar2GO|PITA_May_2021|TargetScan_v7_2
NOTCH2NLA	Q7Z3S9		hsa-miR-139-5p	0.49509	9	High	BCmicrO|CoMeTa|MBStar|MirAncesTar|miranda_May_2021|miRcode|mirCoX|mirzag|MultiMiTar
ZNF177	Q13360		hsa-miR-139-5p	0.495002	13	High	BCmicrO|bitargeting_May_2021|MBStar|MirAncesTar|miranda_May_2021|mirbase|miRcode|mirCoX|miRDB_v6|MirSNPInTarget|mirzag|PITA_May_2021|RNA22
EOGT	Q5NDL2		hsa-miR-139-5p	0.494845	11	High	BCmicrO|CoMeTa|MBStar|MirAncesTar|miranda_May_2021|miRcode|mirCoX|MiRNATIP|miRTar2GO|mirzag|RNA22
PHF20	Q9BVI0		hsa-miR-139-5p	0.494093	11	High	BCmicrO|bitargeting_May_2021|CoMeTa|MBStar|MirAncesTar|miranda_May_2021|mirCoX|MiRNATIP|miRTar2GO|MultiMiTar|RNA22
FAM117B	Q6P1L5		hsa-miR-139-5p	0.493888	11	High	BCmicrO|MBStar|MirAncesTar|miranda_May_2021|miRcode|mirCoX|miRDB_v6|MiRNATIP|miRTar2GO|mirzag|MultiMiTar
AKAP1	Q92667		hsa-miR-139-5p	0.493777	12	High	BCmicrO|MBStar|MirAncesTar|miranda_May_2021|miRcode|mirCoX|miRDB_v6|MirSNPInTarget|miRTar2GO|mirzag|PITA_May_2021|RNA22
PPP1R8	Q12972		hsa-miR-139-5p	0.493335	11	High	BCmicrO|bitargeting_May_2021|CoMeTa|MBStar|MirAncesTar|miranda_May_2021|mirbase|miRcode|mirCoX|miRTar2GO|RNA22
CKB	P12277		hsa-miR-139-5p	0.493299	8	High	BCmicrO|DIANA|MirAncesTar|mirbase|miRcode|mirCoX|mirzag|TargetScan_v7_2
CREBL2	O60519		hsa-miR-139-5p	0.493135	11	High	BCmicrO|bitargeting_May_2021|CoMeTa|MBStar|MirAncesTar|miranda_May_2021|miRcode|mirCoX|MiRNATIP|MirSNPInTarget|RNA22
YTHDF1	Q9BYJ9		hsa-miR-139-5p	0.493045	10	High	BCmicrO|CoMeTa|DIANA|MirAncesTar|miRcode|mirCoX|miRDB_v6|miRTar2GO|mirzag|PITA_May_2021
TM9SF4	Q92544		hsa-miR-139-5p	0.492745	7	High	BCmicrO|CoMeTa|MBStar|miRcode|mirCoX|mirzag|TargetScan_v7_2
DIPK2A	Q8NDZ4		hsa-miR-139-5p	0.492525	9	High	BCmicrO|MBStar|MirAncesTar|miranda_May_2021|miRcode|mirCoX|miRTar2GO|MirTar2|mirzag
LANCL3	Q6ZV70		hsa-miR-139-5p	0.492517	9	High	BCmicrO|MBStar|MirAncesTar|miranda_May_2021|miRcode|mirCoX|mirzag|RNA22|TargetScan_v7_2
PJA2	O43164		hsa-miR-139-5p	0.492491	11	High	BCmicrO|bitargeting_May_2021|CoMeTa|MirAncesTar|miranda_May_2021|miRcode|mirCoX|MiRNATIP|MirSNPInTarget|mirzag|RNA22
PEG10	Q86TG7		hsa-miR-139-5p	0.491693	10	High	BCmicrO|CoMeTa|MBStar|MirAncesTar|miranda_May_2021|miRcode|mirCoX|MiRNATIP|miRTar2GO|MultiMiTar
LCP1	P13796		hsa-miR-139-5p	0.491539	12	High	BCmicrO|CoMeTa|DIANA|MirAncesTar|miranda_May_2021|miRcode|mirCoX|MiRNATIP|MirSNPInTarget|MirTar2|mirzag|RNA22
ADCYAP1R1	P41586		hsa-miR-139-5p	0.491149	10	High	BCmicrO|bitargeting_May_2021|DIANA|MBStar|MirAncesTar|miRcode|mirCoX|miRDB_v6|RNA22|TargetScan_v7_2
NDUFB5	O43674		hsa-miR-139-5p	0.490979	11	High	BCmicrO|bitargeting_May_2021|MirAncesTar|miranda_May_2021|mirbase|miRcode|mirCoX|miRDB_v6|MiRNATIP|miRTar2GO|mirzag
COX11	Q9Y6N1		hsa-miR-139-5p	0.490064	10	High	BCmicrO|CoMeTa|MBStar|MirAncesTar|miranda_May_2021|miRcode|mirCoX|MirSNPInTarget|mirzag|RNA22
ERMN	Q8TAM6		hsa-miR-139-5p	0.489996	11	High	BCmicrO|MBStar|MirAncesTar|miranda_May_2021|miRcode|mirCoX|miRDB_v6|MiRNATIP|MirTar2|mirzag|PITA_May_2021
RNGTT	O60942		hsa-miR-139-5p	0.48993	11	High	BCmicrO|CoMeTa|MBStar|MirAncesTar|miranda_May_2021|miRcode|mirCoX|MiRNATIP|miRTar2GO|mirzag|RNA22
USP13	Q92995		hsa-miR-139-5p	0.489825	10	High	BCmicrO|MBStar|MirAncesTar|miranda_May_2021|miRcode|mirCoX|MiRNATIP|mirzag|PITA_May_2021|TargetScan_v7_2
PITPNB	P48739		hsa-miR-139-5p	0.489149	9	High	BCmicrO|bitargeting_May_2021|CoMeTa|MBStar|MirAncesTar|miranda_May_2021|miRcode|mirCoX|miRTar2GO
BACH2	Q9BYV9		hsa-miR-139-5p	0.488926	10	High	BCmicrO|bitargeting_May_2021|CoMeTa|MBStar|MirAncesTar|miranda_May_2021|miRcode|mirCoX|MultiMiTar|RNA22
AFF1	P51825		hsa-miR-139-5p	0.488871	11	High	BCmicrO|CoMeTa|MBStar|MirAncesTar|miranda_May_2021|miRcode|mirCoX|MiRNATIP|MirSNPInTarget|miRTar2GO|RNA22
PSG1	P11464		hsa-miR-139-5p	0.488762	10	High	BCmicrO|bitargeting_May_2021|CoMeTa|DIANA|MBStar|MirAncesTar|miranda_May_2021|miRcode|mirCoX|MirTar2
ZFHX3	Q15911		hsa-miR-139-5p	0.488385	9	High	BCmicrO|CoMeTa|MBStar|MirAncesTar|miranda_May_2021|miRcode|mirCoX|miRTar2GO|MultiMiTar
DIS3	Q9Y2L1		hsa-miR-139-5p	0.488115	11	High	BCmicrO|MBStar|MirAncesTar|miranda_May_2021|miRcode|mirCoX|miRDB_v6|MiRNATIP|MirTar2|mirzag|RNA22
APAF1	O14727		hsa-miR-139-5p	0.48799	10	High	BCmicrO|CoMeTa|MBStar|MirAncesTar|miranda_May_2021|miRcode|mirCoX|MiRNATIP|miRTar2GO|RNA22
CDK2AP1	O14519		hsa-miR-139-5p	0.487949	12	High	BCmicrO|bitargeting_May_2021|DIANA|MBStar|MirAncesTar|miranda_May_2021|miRcode|mirCoX|MirTar2|mirzag|PITA_May_2021|RNA22
ATP8A1	Q9Y2Q0		hsa-miR-139-5p	0.487948	11	High	BCmicrO|CoMeTa|MBStar|MirAncesTar|miranda_May_2021|mirbase|miRcode|mirCoX|mirzag|MultiMiTar|PITA_May_2021
MCMBP	Q9BTE3		hsa-miR-139-5p	0.487195	12	High	BCmicrO|MBStar|MirAncesTar|miranda_May_2021|mirbase|miRcode|mirCoX|miRDB_v6|MiRNATIP|MirSNPInTarget|miRTar2GO|RNA22
RAP2A	P10114		hsa-miR-139-5p	0.487021	10	High	BCmicrO|bitargeting_May_2021|CoMeTa|MBStar|MirAncesTar|miranda_May_2021|mirCoX|MiRNATIP|miRTar2GO|MultiMiTar
TRAK1	Q9UPV9		hsa-miR-139-5p	0.486963	12	High	BCmicrO|MBStar|MirAncesTar|miranda_May_2021|miRcode|mirCoX|miRDB_v6|MirSNPInTarget|miRTar2GO|mirzag|PITA_May_2021|RNA22
ZNF664	Q8N3J9		hsa-miR-139-5p	0.486645	10	High	BCmicrO|MirAncesTar|miranda_May_2021|miRcode|mirCoX|MirSNPInTarget|miRTar2GO|MirTar2|mirzag|RNA22
ARID2	Q68CP9		hsa-miR-139-5p	0.486645	9	High	BCmicrO|DIANA|MBStar|MirAncesTar|miranda_May_2021|miRcode|mirCoX|mirzag|MultiMiTar
BCL2L11	O43521		hsa-miR-139-5p	0.486164	11	High	BCmicrO|MBStar|MirAncesTar|miranda_May_2021|mirbase|miRcode|mirCoX|MiRNATIP|miRTar2GO|MultiMiTar|RNA22
CBFA2T2	O43439		hsa-miR-139-5p	0.486164	11	High	BCmicrO|CoMeTa|MirAncesTar|miranda_May_2021|miRcode|mirCoX|mirmap_May_2021|MiRNATIP|mirzag|RNA22|TargetScan_v7_2
HMGB2	P26583		hsa-miR-139-5p	0.486139	9	High	BCmicrO|Cupid|MBStar|MirAncesTar|miRcode|mirCoX|miRTar2GO|mirzag|MultiMiTar
OGA	O60502		hsa-miR-139-5p	0.485883	9	High	BCmicrO|DIANA|MBStar|MirAncesTar|miRcode|mirCoX|miRTar2GO|mirzag|MultiMiTar
USP47	Q96K76		hsa-miR-139-5p	0.485328	9	High	BCmicrO|CoMeTa|MBStar|MirAncesTar|miranda_May_2021|mirbase|miRcode|mirCoX|mirzag
TMEM47	Q9BQJ4		hsa-miR-139-5p	0.485219	9	High	BCmicrO|CoMeTa|MBStar|MirAncesTar|miranda_May_2021|miRcode|mirCoX|mirzag|MultiMiTar
CLTC	Q00610		hsa-miR-139-5p	0.485166	10	High	BCmicrO|MBStar|MirAncesTar|miranda_May_2021|miRcode|mirCoX|MiRNATIP|miRTar2GO|MultiMiTar|RNA22
DNAJC16	Q9Y2G8		hsa-miR-139-5p	0.484966	12	High	BCmicrO|CoMeTa|MBStar|MirAncesTar|miranda_May_2021|mirbase|miRcode|mirCoX|MiRNATIP|miRTar2GO|mirzag|RNA22
UBR7	Q8N806		hsa-miR-139-5p	0.484361	12	High	BCmicrO|bitargeting_May_2021|DIANA|MirAncesTar|miranda_May_2021|miRcode|mirCoX|miRDB_v6|MiRNATIP|MirSNPInTarget|miRTar2GO|mirzag
TP63	Q9H3D4		hsa-miR-139-5p	0.484322	12	High	BCmicrO|CoMeTa|MBStar|MirAncesTar|miranda_May_2021|miRcode|mirCoX|miRDB_v6|MiRNATIP|MirSNPInTarget|mirzag|RNA22
CAAP1	Q9H8G2		hsa-miR-139-5p	0.484294	11	High	BCmicrO|MBStar|MirAncesTar|miranda_May_2021|miRcode|mirCoX|miRDB_v6|MiRNATIP|MirTar2|mirzag|RNA22
PALLD	Q8WX93		hsa-miR-139-5p	0.483812	10	High	BCmicrO|CoMeTa|MBStar|MirAncesTar|miranda_May_2021|miRcode|mirCoX|miRTar2GO|MultiMiTar|RNA22
RPS6KB1	P23443		hsa-miR-139-5p	0.483705	11	High	BCmicrO|CoMeTa|MBStar|MirAncesTar|miranda_May_2021|miRcode|mirCoX|MirSNPInTarget|mirzag|MultiMiTar|RNA22
GTF2E2	P29084		hsa-miR-139-5p	0.483592	10	High	BCmicrO|CoMeTa|MBStar|MirAncesTar|miranda_May_2021|mirbase|miRcode|mirCoX|miRDB_v6|MirTar2
INCENP	Q9NQS7		hsa-miR-139-5p	0.483547	12	High	BCmicrO|CoMeTa|DIANA|MBStar|MirAncesTar|miranda_May_2021|miRcode|mirCoX|MiRNATIP|miRTar2GO|mirzag|RNA22
DAB1	O75553		hsa-miR-139-5p	0.483064	6	High	BCmicrO|miranda_May_2021|miRcode|mirCoX|PACCMIT|TargetScan_v7_2
SCN4B	Q8IWT1		hsa-miR-139-5p	0.483053	11	High	BCmicrO|bitargeting_May_2021|DIANA|MBStar|MirAncesTar|miranda_May_2021|miRcode|mirCoX|MiRNATIP|PITA_May_2021|TargetScan_v7_2
GALNT13	Q8IUC8		hsa-miR-139-5p	0.483047	8	High	BCmicrO|MBStar|MirAncesTar|miranda_May_2021|miRcode|mirCoX|mirzag|TargetScan_v7_2
PWWP3B	Q5H9M0		hsa-miR-139-5p	0.483002	10	High	BCmicrO|MBStar|MirAncesTar|miranda_May_2021|miRcode|mirCoX|miRDB_v6|MirTar2|mirzag|RNA22
OCRL	Q01968		hsa-miR-139-5p	0.482705	10	High	BCmicrO|CoMeTa|MBStar|MirAncesTar|miranda_May_2021|miRcode|mirCoX|MirSNPInTarget|miRTar2GO|mirzag
REM1	O75628		hsa-miR-139-5p	0.482513	11	High	BCmicrO|MirAncesTar|miranda_May_2021|mirbase|miRcode|mirCoX|miRDB_v6|MiRNATIP|mirzag|PACCMIT|RNA22
HSF5	Q4G112		hsa-miR-139-5p	0.482474	11	High	BCmicrO|bitargeting_May_2021|MBStar|MirAncesTar|miranda_May_2021|miRcode|mirCoX|miRDB_v6|MirSNPInTarget|mirzag|PACCMIT
DYRK2	Q92630		hsa-miR-139-5p	0.482293	10	High	BCmicrO|MBStar|MirAncesTar|miranda_May_2021|miRcode|mirCoX|MiRNATIP|miRTar2GO|MultiMiTar|RNA22
MXRA7	P84157		hsa-miR-139-5p	0.482259	11	High	BCmicrO|bitargeting_May_2021|CoMeTa|DIANA|MirAncesTar|miranda_May_2021|miRcode|mirCoX|mirzag|PITA_May_2021|RNA22
SLC7A11	Q9UPY5		hsa-miR-139-5p	0.482104	11	High	BCmicrO|CoMeTa|DIANA|MBStar|MirAncesTar|miranda_May_2021|miRcode|mirCoX|MiRNATIP|MirSNPInTarget|RNA22
MRPS10	P82664		hsa-miR-139-5p	0.481995	10	High	BCmicrO|CoMeTa|DIANA|MirAncesTar|miranda_May_2021|miRcode|mirCoX|miRTar2GO|mirzag|RNA22
HRNR	Q86YZ3		hsa-miR-139-5p	0.48195	9	High	BCmicrO|MBStar|MirAncesTar|miranda_May_2021|miRcode|mirCoX|miRDB_v6|MirTar2|mirzag
EFCAB14	O75071		hsa-miR-139-5p	0.481538	10	High	BCmicrO|DIANA|MirAncesTar|miranda_May_2021|miRcode|mirCoX|miRDB_v6|MiRNATIP|miRTar2GO|mirzag
EYA3	Q99504		hsa-miR-139-5p	0.481511	11	High	BCmicrO|bitargeting_May_2021|DIANA|MBStar|MirAncesTar|miranda_May_2021|miRcode|mirCoX|mirzag|RNA22|TargetScan_v7_2
DNAJC13	O75165		hsa-miR-139-5p	0.481449	9	High	BCmicrO|CoMeTa|Cupid|MBStar|MirAncesTar|miranda_May_2021|miRcode|mirCoX|RNA22
PELI1	Q96FA3		hsa-miR-139-5p	0.480874	10	High	BCmicrO|CoMeTa|MBStar|MirAncesTar|miranda_May_2021|miRcode|mirCoX|MiRNATIP|mirzag|MultiMiTar
SEC14L1	Q92503		hsa-miR-139-5p	0.480678	11	High	BCmicrO|CoMeTa|MBStar|MirAncesTar|miranda_May_2021|miRcode|mirCoX|MiRNATIP|miRTar2GO|mirzag|RNA22
ADIPOR2	Q86V24		hsa-miR-139-5p	0.480409	11	High	BCmicrO|CoMeTa|DIANA|MBStar|MirAncesTar|miranda_May_2021|miRcode|mirCoX|MiRNATIP|miRTar2GO|mirzag
ARMC8	Q8IUR7		hsa-miR-139-5p	0.480003	8	High	BCmicrO|CoMeTa|MBStar|MirAncesTar|miRcode|mirCoX|miRTar2GO|RNA22
FPGT	O14772		hsa-miR-139-5p	0.479811	10	High	BCmicrO|MBStar|MirAncesTar|miranda_May_2021|miRcode|mirCoX|miRDB_v6|MiRNATIP|MirTar2|mirzag
EME1	Q96AY2		hsa-miR-139-5p	0.479805	10	High	BCmicrO|MBStar|MirAncesTar|miranda_May_2021|miRcode|mirCoX|miRDB_v6|MiRNATIP|MirSNPInTarget|MirTar2
TOP2A	P11388		hsa-miR-139-5p	0.479798	10	High	BCmicrO|CoMeTa|MirAncesTar|miranda_May_2021|miRcode|mirCoX|miRDB_v6|MirTar2|mirzag|RNA22
PTPRO	Q16827		hsa-miR-139-5p	0.479415	12	High	BCmicrO|bitargeting_May_2021|MBStar|MirAncesTar|miranda_May_2021|miRcode|mirCoX|MiRNATIP|MirTar2|mirzag|PITA_May_2021|RNA22
FAF2	Q96CS3		hsa-miR-139-5p	0.47907	10	High	BCmicrO|CoMeTa|MBStar|MirAncesTar|miranda_May_2021|miRcode|mirCoX|miRTar2GO|PITA_May_2021|RNA22
ADGRL2	O95490		hsa-miR-139-5p	0.478873	11	High	BCmicrO|bitargeting_May_2021|CoMeTa|MBStar|MirAncesTar|miranda_May_2021|miRcode|mirCoX|MiRNATIP|miRTar2GO|RNA22
MRTFB	Q9ULH7		hsa-miR-139-5p	0.478684	8	High	BCmicrO|CoMeTa|MirAncesTar|miranda_May_2021|miRcode|mirCoX|MiRNATIP|MultiMiTar
ZFP36L1	Q07352		hsa-miR-139-5p	0.478597	9	High	BCmicrO|Cupid|DIANA|MBStar|MirAncesTar|miRcode|mirCoX|miRTar2GO|mirzag
OTUB2	Q96DC9		hsa-miR-139-5p	0.478148	12	High	BCmicrO|bitargeting_May_2021|CoMeTa|MBStar|MirAncesTar|miranda_May_2021|miRcode|mirCoX|MiRNATIP|mirzag|PITA_May_2021|RNA22
CUX1	P39880		hsa-miR-139-5p	0.477887	13	High	BCmicrO|bitargeting_May_2021|MBStar|MirAncesTar|miranda_May_2021|miRcode|mirCoX|mirmap_May_2021|MiRNATIP|miRTar2GO|mirzag|PITA_May_2021|RNA22
LRATD2	Q96KN1		hsa-miR-139-5p	0.47764	12	High	BCmicrO|MBStar|MirAncesTar|miranda_May_2021|miRcode|mirCoX|MiRNATIP|MirSNPInTarget|miRTar2GO|mirzag|MultiMiTar|RNA22
AKT3	Q9Y243		hsa-miR-139-5p	0.477524	11	High	BCmicrO|DIANA|MBStar|MirAncesTar|miranda_May_2021|miRcode|mirCoX|MiRNATIP|miRTar2GO|mirzag|MultiMiTar
EPG5	Q9HCE0		hsa-miR-139-5p	0.477459	11	High	BCmicrO|bitargeting_May_2021|MBStar|MirAncesTar|miranda_May_2021|miRcode|mirCoX|MiRNATIP|miRTar2GO|mirzag|RNA22
TEAD1	P28347		hsa-miR-139-5p	0.477022	12	High	BCmicrO|bitargeting_May_2021|DIANA|MBStar|MirAncesTar|miranda_May_2021|miRcode|mirCoX|miRTar2GO|MultiMiTar|PITA_May_2021|RNA22
PODXL	O00592		hsa-miR-139-5p	0.476065	12	High	BCmicrO|DIANA|MBStar|MirAncesTar|miranda_May_2021|miRcode|mirCoX|MiRNATIP|MirSNPInTarget|miRTar2GO|MirTar2|RNA22
KCND3	Q9UK17		hsa-miR-139-5p	0.475836	9	High	BCmicrO|DIANA|MirAncesTar|miranda_May_2021|miRcode|mirCoX|MiRNATIP|RNA22|TargetScan_v7_2
THAP2	Q9H0W7		hsa-miR-139-5p	0.475788	11	High	BCmicrO|MBStar|MirAncesTar|miranda_May_2021|miRcode|mirCoX|miRDB_v6|MiRNATIP|MirSNPInTarget|MirTar2|mirzag
SLC2A3	P11169		hsa-miR-139-5p	0.475451	10	High	BCmicrO|bitargeting_May_2021|CoMeTa|DIANA|MirAncesTar|miranda_May_2021|miRcode|mirCoX|miRTar2GO|RNA22
RNF13	O43567		hsa-miR-139-5p	0.475443	9	High	BCmicrO|Cupid|MBStar|MirAncesTar|miRcode|mirCoX|MiRNATIP|mirzag|MultiMiTar
FSTL5	Q8N475		hsa-miR-139-5p	0.47538	9	High	BCmicrO|MBStar|MirAncesTar|miranda_May_2021|miRcode|mirCoX|MirTar2|mirzag|MultiMiTar
ELOC	Q15369		hsa-miR-139-5p	0.475248	10	High	BCmicrO|DIANA|MBStar|MirAncesTar|miranda_May_2021|miRcode|mirCoX|mirzag|RNA22|TargetScan_v7_2
SNX2	O60749		hsa-miR-139-5p	0.475215	8	High	BCmicrO|CoMeTa|MirAncesTar|miranda_May_2021|mirbase|mirCoX|miRTar2GO|RNA22
GLG1	Q92896		hsa-miR-139-5p	0.474774	13	High	BCmicrO|bitargeting_May_2021|MBStar|MirAncesTar|miranda_May_2021|miRcode|mirCoX|MiRNATIP|MirSNPInTarget|mirzag|PITA_May_2021|RNA22|TargetScan_v7_2
HOXA10	P31260		hsa-miR-139-5p	0.474743	8	High	BCmicrO|Cupid|MBStar|MirAncesTar|miRcode|mirCoX|miRTar2GO|mirzag
CELF2	O95319		hsa-miR-139-5p	0.474739	10	High	BCmicrO|CoMeTa|DIANA|MBStar|MirAncesTar|miranda_May_2021|mirCoX|miRTar2GO|MultiMiTar|RNA22
CNOT6	Q9ULM6		hsa-miR-139-5p	0.4745	9	High	BCmicrO|Cupid|MirAncesTar|miRcode|mirCoX|MiRNATIP|miRTar2GO|mirzag|MultiMiTar
AFDN	P55196		hsa-miR-139-5p	0.473777	9	High	BCmicrO|CoMeTa|MBStar|MirAncesTar|miRcode|mirCoX|miRTar2GO|mirzag|RNA22
TRAF3	Q13114		hsa-miR-139-5p	0.473578	10	High	BCmicrO|MBStar|MirAncesTar|miranda_May_2021|miRcode|mirCoX|miRDB_v6|MiRNATIP|mirzag|TargetScan_v7_2
GRB10	Q13322		hsa-miR-139-5p	0.473079	12	High	BCmicrO|bitargeting_May_2021|MBStar|MirAncesTar|miranda_May_2021|mirbase|miRcode|mirCoX|miRTar2GO|MultiMiTar|PITA_May_2021|RNA22
PCSK5	Q92824		hsa-miR-139-5p	0.472667	7	High	BCmicrO|MBStar|MirAncesTar|miRcode|mirCoX|RNA22|TargetScan_v7_2
MECP2	P51608		hsa-miR-139-5p	0.471739	9	High	BCmicrO|bitargeting_May_2021|MirAncesTar|miranda_May_2021|miRcode|mirCoX|miRTar2GO|MultiMiTar|RNA22
PTP4A2	Q12974		hsa-miR-139-5p	0.471658	10	High	BCmicrO|bitargeting_May_2021|MBStar|MirAncesTar|miranda_May_2021|miRcode|mirCoX|miRTar2GO|mirzag|PITA_May_2021
ZNF430	Q9H8G1		hsa-miR-139-5p	0.47127	13	High	BCmicrO|bitargeting_May_2021|DIANA|MBStar|MirAncesTar|miranda_May_2021|miRcode|mirCoX|miRDB_v6|MiRNATIP|miRTar2GO|MirTar2|mirzag
KMT2D	O14686		hsa-miR-139-5p	0.47055	9	High	BCmicrO|MirAncesTar|miRcode|mirCoX|MiRNATIP|miRTar2GO|mirzag|RNA22|TargetScan_v7_2
IDS	P22304		hsa-miR-139-5p	0.46959	12	High	BCmicrO|bitargeting_May_2021|CoMeTa|MBStar|MirAncesTar|miranda_May_2021|miRcode|mirCoX|MiRNATIP|miRTar2GO|PITA_May_2021|RNA22
FAM133B	Q5BKY9		hsa-miR-139-5p	0.46941	9	High	BCmicrO|Cupid|DIANA|MBStar|MirAncesTar|miRcode|mirCoX|miRDB_v6|mirzag
OLFM1	Q99784		hsa-miR-139-5p	0.469034	9	High	BCmicrO|CoMeTa|MirAncesTar|miranda_May_2021|mirbase|miRcode|mirCoX|miRTar2GO|mirzag
HDAC4	P56524		hsa-miR-139-5p	0.468774	11	High	BCmicrO|bitargeting_May_2021|CoMeTa|MBStar|MirAncesTar|miranda_May_2021|miRcode|mirCoX|miRTar2GO|MultiMiTar|RNA22
SLC16A6	O15403		hsa-miR-139-5p	0.468629	10	High	BCmicrO|bitargeting_May_2021|Cupid|MBStar|MirAncesTar|miranda_May_2021|mirbase|miRcode|mirCoX|mirzag
SHROOM4	Q9ULL8		hsa-miR-139-5p	0.468509	10	High	BCmicrO|MBStar|MirAncesTar|miranda_May_2021|miRcode|mirCoX|MiRNATIP|MirSNPInTarget|RNA22|TargetScan_v7_2
BRWD1	Q9NSI6		hsa-miR-139-5p	0.468502	9	High	BCmicrO|MBStar|MirAncesTar|miranda_May_2021|miRcode|mirCoX|MiRNATIP|miRTar2GO|MultiMiTar
KLF7	O75840		hsa-miR-139-5p	0.468379	9	High	BCmicrO|MBStar|MirAncesTar|miranda_May_2021|miRcode|mirCoX|MiRNATIP|RNA22|TargetScan_v7_2
CYLD	Q9NQC7		hsa-miR-139-5p	0.467878	11	High	BCmicrO|MBStar|MirAncesTar|miRcode|mirCoX|MiRNATIP|MirSNPInTarget|miRTar2GO|mirzag|MultiMiTar|RNA22
SPATS2L	Q9NUQ6		hsa-miR-139-5p	0.467863	13	High	BCmicrO|bitargeting_May_2021|DIANA|MBStar|MirAncesTar|miranda_May_2021|miRcode|mirCoX|MiRNATIP|MirSNPInTarget|miRTar2GO|MultiMiTar|RNA22
EPM2AIP1	Q7L775		hsa-miR-139-5p	0.467797	11	High	BCmicrO|CoMeTa|MBStar|MirAncesTar|miranda_May_2021|miRcode|mirCoX|miRDB_v6|MiRNATIP|MirTar2|mirzag
PLAG1	Q6DJT9		hsa-miR-139-5p	0.467249	10	High	BCmicrO|CoMeTa|MBStar|MirAncesTar|miranda_May_2021|miRcode|mirCoX|MirSNPInTarget|MultiMiTar|RNA22
PAFAH1B2	P68402		hsa-miR-139-5p	0.467036	11	High	BCmicrO|bitargeting_May_2021|CoMeTa|MBStar|MirAncesTar|miranda_May_2021|mirbase|miRcode|mirCoX|miRTar2GO|RNA22
ZNF792	Q3KQV3		hsa-miR-139-5p	0.46678	11	High	BCmicrO|MBStar|MirAncesTar|miranda_May_2021|mirbase|miRcode|mirCoX|miRDB_v6|MiRNATIP|PITA_May_2021|RNA22
XRN1	Q8IZH2		hsa-miR-139-5p	0.466435	10	High	BCmicrO|MBStar|MirAncesTar|miranda_May_2021|miRcode|mirCoX|miRDB_v6|MiRNATIP|miRTar2GO|mirzag
HOXB3	P14651		hsa-miR-139-5p	0.466342	8	High	BCmicrO|MirAncesTar|miRcode|mirCoX|MiRNATIP|mirzag|MultiMiTar|PITA_May_2021
SLC6A14	Q9UN76		hsa-miR-139-5p	0.465991	9	High	BCmicrO|CoMeTa|MBStar|MirAncesTar|miranda_May_2021|miRcode|mirCoX|MirSNPInTarget|mirzag
CD209	Q9NNX6		hsa-miR-139-5p	0.465862	11	High	BCmicrO|CoMeTa|MBStar|MirAncesTar|miranda_May_2021|miRcode|mirCoX|miRDB_v6|mirzag|MultiMiTar|RNA22
MPZL1	O95297		hsa-miR-139-5p	0.465803	12	High	BCmicrO|bitargeting_May_2021|CoMeTa|DIANA|MBStar|MirAncesTar|miranda_May_2021|miRcode|mirCoX|mirzag|PITA_May_2021|RNA22
ANGPTL5	Q86XS5		hsa-miR-139-5p	0.465736	11	High	BCmicrO|MBStar|MirAncesTar|miranda_May_2021|mirbase|miRcode|mirCoX|miRDB_v6|MirTar2|mirzag|RNA22
AMFR	Q9UKV5		hsa-miR-139-5p	0.465665	10	High	BCmicrO|CoMeTa|DIANA|MirAncesTar|miranda_May_2021|miRcode|mirCoX|MirSNPInTarget|MirTar2|mirzag
PPAT	Q06203		hsa-miR-139-5p	0.465324	12	High	BCmicrO|MBStar|MirAncesTar|miranda_May_2021|miRcode|mirCoX|miRDB_v6|MiRNATIP|MirSNPInTarget|miRTar2GO|mirzag|RNA22
FAM114A2	Q9NRY5		hsa-miR-139-5p	0.465287	11	High	BCmicrO|CoMeTa|MirAncesTar|miranda_May_2021|miRcode|mirCoX|MiRNATIP|miRTar2GO|mirzag|PITA_May_2021|RNA22
MACC1	Q6ZN28		hsa-miR-139-5p	0.465222	12	High	BCmicrO|MBStar|MirAncesTar|miranda_May_2021|miRcode|mirCoX|miRDB_v6|MiRNATIP|MirSNPInTarget|miRTar2GO|mirzag|RNA22
EZH2	Q15910		hsa-miR-139-5p	0.465198	11	High	BCmicrO|bitargeting_May_2021|CoMeTa|Cupid|MBStar|MirAncesTar|miranda_May_2021|mirbase|mirCoX|MiRNATIP|RNA22
RORB	Q92753		hsa-miR-139-5p	0.464998	9	High	BCmicrO|bitargeting_May_2021|CoMeTa|MBStar|MirAncesTar|miranda_May_2021|mirbase|mirCoX|TargetScan_v7_2
SDAD1	Q9NVU7		hsa-miR-139-5p	0.464408	12	High	BCmicrO|MBStar|MirAncesTar|miranda_May_2021|mirbase|miRcode|mirCoX|miRDB_v6|MiRNATIP|miRTar2GO|mirzag|RNA22
SLC1A2	P43004		hsa-miR-139-5p	0.464367	10	High	BCmicrO|MBStar|MirAncesTar|miranda_May_2021|miRcode|mirCoX|miRDB_v6|MirTar2|mirzag|MultiMiTar
CLIC4	Q9Y696		hsa-miR-139-5p	0.464183	10	High	BCmicrO|DIANA|MBStar|MirAncesTar|miranda_May_2021|miRcode|mirCoX|miRTar2GO|mirzag|PITA_May_2021
SLC6A2	P23975		hsa-miR-139-5p	0.463437	10	High	BCmicrO|CoMeTa|DIANA|MBStar|MirAncesTar|miranda_May_2021|miRcode|mirCoX|mirzag|RNA22
SHC1	P29353		hsa-miR-139-5p	0.463374	10	High	BCmicrO|DIANA|MBStar|MirAncesTar|miRcode|mirCoX|miRDB_v6|miRTar2GO|mirzag|RNA22
RP2	O75695		hsa-miR-139-5p	0.463023	9	High	BCmicrO|CoMeTa|MirAncesTar|miranda_May_2021|miRcode|mirCoX|miRDB_v6|MirTar2|mirzag
COL11A1	P12107		hsa-miR-139-5p	0.462903	9	High	BCmicrO|Cupid|DIANA|MBStar|MirAncesTar|miRcode|mirCoX|mirzag|RNA22
ASXL3	Q9C0F0		hsa-miR-139-5p	0.462783	9	High	BCmicrO|MirAncesTar|miranda_May_2021|miRcode|mirCoX|miRDB_v6|MiRNATIP|RNA22|TargetScan_v7_2
AQP1	P29972		hsa-miR-139-5p	0.462744	10	High	BCmicrO|CoMeTa|MBStar|MirAncesTar|miranda_May_2021|miRcode|mirCoX|miRDB_v6|MiRNATIP|RNA22
ZBTB20	Q9HC78		hsa-miR-139-5p	0.462397	11	High	BCmicrO|bitargeting_May_2021|MBStar|MirAncesTar|miranda_May_2021|mirCoX|miRDB_v6|MiRNATIP|PITA_May_2021|RNA22|TargetScan_v7_2
TTN	Q8WZ42		hsa-miR-139-5p	0.461949	10	High	BCmicrO|CoMeTa|MBStar|MirAncesTar|miranda_May_2021|mirbase|miRcode|mirCoX|MiRNATIP|RNA22
GBP5	Q96PP8		hsa-miR-139-5p	0.46142	10	High	BCmicrO|MBStar|MirAncesTar|miranda_May_2021|mirbase|miRcode|mirCoX|miRDB_v6|MirTar2|mirzag
AFF2	P51816		hsa-miR-139-5p	0.46117	9	High	BCmicrO|CoMeTa|MBStar|MirAncesTar|miranda_May_2021|miRcode|mirCoX|MultiMiTar|PITA_May_2021
PXYLP1	Q8TE99		hsa-miR-139-5p	0.461164	11	High	BCmicrO|MBStar|MirAncesTar|miranda_May_2021|miRcode|mirCoX|miRDB_v6|miRTar2GO|mirzag|MultiMiTar|PITA_May_2021
C18orf25	Q96B23		hsa-miR-139-5p	0.461111	11	High	BCmicrO|bitargeting_May_2021|CoMeTa|MBStar|MirAncesTar|miranda_May_2021|miRcode|mirCoX|MiRNATIP|MultiMiTar|RNA22
KMT2A	Q03164		hsa-miR-139-5p	0.460465	12	High	BCmicrO|bitargeting_May_2021|CoMeTa|MBStar|MirAncesTar|miranda_May_2021|miRcode|mirCoX|MiRNATIP|miRTar2GO|PITA_May_2021|RNA22
CACNA2D1	P54289		hsa-miR-139-5p	0.460087	8	High	BCmicrO|miranda_May_2021|miRcode|mirCoX|miRDB_v6|MiRNATIP|RNA22|TargetScan_v7_2
RPS23	P62266		hsa-miR-139-5p	0.460076	10	High	BCmicrO|CoMeTa|MBStar|MirAncesTar|miranda_May_2021|miRcode|mirCoX|mirmap_May_2021|MiRNATIP|miRTar2GO
SYNPO2	Q9UMS6		hsa-miR-139-5p	0.459689	11	High	BCmicrO|bitargeting_May_2021|CoMeTa|MBStar|MirAncesTar|miranda_May_2021|miRcode|mirCoX|MiRNATIP|PITA_May_2021|RNA22
C3orf70	A6NLC5		hsa-miR-139-5p	0.459596	10	High	BCmicrO|MBStar|MirAncesTar|miranda_May_2021|miRcode|mirCoX|miRDB_v6|MirTar2|mirzag|RNA22
CDH1	P12830		hsa-miR-139-5p	0.459546	9	High	BCmicrO|bitargeting_May_2021|CoMeTa|MirAncesTar|miranda_May_2021|miRcode|mirCoX|mirzag|PITA_May_2021
LDLRAD4	O15165		hsa-miR-139-5p	0.458667	11	High	BCmicrO|MBStar|MirAncesTar|miranda_May_2021|miRcode|mirCoX|MiRNATIP|MirSNPInTarget|miRTar2GO|mirzag|RNA22
USP49	Q70CQ1		hsa-miR-139-5p	0.458321	9	High	BCmicrO|bitargeting_May_2021|MirAncesTar|miranda_May_2021|mirCoX|miRTar2GO|PITA_May_2021|RNA22|TargetScan_v7_2
DCLK1	O15075		hsa-miR-139-5p	0.457991	11	High	BCmicrO|bitargeting_May_2021|MBStar|MirAncesTar|miranda_May_2021|miRcode|mirCoX|miRDB_v6|MirSNPInTarget|MultiMiTar|RNA22
TEDC2	Q7L2K0		hsa-miR-139-5p	0.457946	10	High	BCmicrO|CoMeTa|MirAncesTar|miranda_May_2021|miRcode|mirCoX|miRDB_v6|MiRNATIP|miRTar2GO|RNA22
GDPD1	Q8N9F7		hsa-miR-139-5p	0.457594	10	High	BCmicrO|bitargeting_May_2021|Cupid|DIANA|MBStar|MirAncesTar|miranda_May_2021|miRcode|mirCoX|mirzag
ARHGEF9	O43307		hsa-miR-139-5p	0.457479	8	High	BCmicrO|CoMeTa|MBStar|MirAncesTar|miranda_May_2021|miRcode|mirCoX|PITA_May_2021
KLHL2	O95198		hsa-miR-139-5p	0.457121	13	High	BCmicrO|bitargeting_May_2021|DIANA|MBStar|MirAncesTar|miranda_May_2021|miRcode|mirCoX|mirmap_May_2021|MiRNATIP|miRTar2GO|MultiMiTar|PITA_May_2021
ASCC3	Q8N3C0		hsa-miR-139-5p	0.45674	9	High	BCmicrO|CoMeTa|MBStar|MirAncesTar|miranda_May_2021|miRcode|mirCoX|mirzag|RNA22
NR6A1	Q15406		hsa-miR-139-5p	0.456462	10	High	BCmicrO|MBStar|MirAncesTar|miranda_May_2021|miRcode|mirCoX|MiRNATIP|miRTar2GO|PACCMIT|RNA22
KCNA1	Q09470		hsa-miR-139-5p	0.455319	10	High	BCmicrO|bitargeting_May_2021|CoMeTa|MBStar|MirAncesTar|miranda_May_2021|miRcode|mirCoX|MultiMiTar|RNA22
PIK3R1	P27986		hsa-miR-139-5p	0.454481	12	High	BCmicrO|bitargeting_May_2021|MBStar|MirAncesTar|miranda_May_2021|mirbase|miRcode|mirCoX|MiRNATIP|miRTar2GO|PITA_May_2021|RNA22
UBQLN1	Q9UMX0		hsa-miR-139-5p	0.453879	8	High	BCmicrO|Cupid|MBStar|MirAncesTar|miranda_May_2021|miRcode|mirCoX|mirzag
WDR26	Q9H7D7		hsa-miR-139-5p	0.453643	7	High	BCmicrO|MBStar|MirAncesTar|miRcode|mirCoX|PITA_May_2021|TargetScan_v7_2
DTWD1	Q8N5C7		hsa-miR-139-5p	0.452857	12	High	BCmicrO|bitargeting_May_2021|MBStar|MirAncesTar|miranda_May_2021|miRcode|mirCoX|miRDB_v6|miRTar2GO|MirTar2|mirzag|RNA22
CAV2	P51636		hsa-miR-139-5p	0.452358	10	High	BCmicrO|CoMeTa|MBStar|MirAncesTar|miranda_May_2021|miRcode|mirCoX|MiRNATIP|mirzag|RNA22
ZNF451	Q9Y4E5		hsa-miR-139-5p	0.452107	10	High	BCmicrO|bitargeting_May_2021|CoMeTa|MBStar|MirAncesTar|miranda_May_2021|miRcode|mirCoX|miRTar2GO|RNA22
CCT8	P50990		hsa-miR-139-5p	0.451825	9	High	BCmicrO|CoMeTa|MBStar|MirAncesTar|miranda_May_2021|mirbase|miRcode|mirCoX|miRDB_v6
SESN3	P58005		hsa-miR-139-5p	0.451803	9	High	BCmicrO|DIANA|MBStar|MirAncesTar|miranda_May_2021|miRcode|mirCoX|miRTar2GO|TargetScan_v7_2
TSPYL1	Q9H0U9		hsa-miR-139-5p	0.451735	11	High	BCmicrO|MBStar|MirAncesTar|miranda_May_2021|miRcode|mirCoX|miRDB_v6|MiRNATIP|miRTar2GO|mirzag|RNA22
RBM33	Q96EV2		hsa-miR-139-5p	0.450856	12	High	BCmicrO|bitargeting_May_2021|MBStar|MirAncesTar|miranda_May_2021|miRcode|mirCoX|MiRNATIP|miRTar2GO|mirzag|MultiMiTar|RNA22
STK4	Q13043		hsa-miR-139-5p	0.450807	12	High	BCmicrO|bitargeting_May_2021|MBStar|MirAncesTar|miranda_May_2021|miRcode|mirCoX|miRDB_v6|MiRNATIP|MirTar2|MultiMiTar|RNA22
SESTD1	Q86VW0		hsa-miR-139-5p	0.450426	9	High	BCmicrO|Cupid|MBStar|MirAncesTar|miRcode|mirCoX|miRTar2GO|mirzag|RNA22
GDI1	P31150		hsa-miR-139-5p	0.450296	8	High	BCmicrO|CoMeTa|MirAncesTar|miranda_May_2021|mirbase|miRcode|mirCoX|miRTar2GO
PKN2	Q16513		hsa-miR-139-5p	0.450043	10	High	BCmicrO|DIANA|MBStar|MirAncesTar|miranda_May_2021|miRcode|mirCoX|mirzag|MultiMiTar|RNA22
GDI2	P50395		hsa-miR-139-5p	0.449852	6	High	BCmicrO|MBStar|MirAncesTar|miRcode|mirCoX|TargetScan_v7_2
JOSD1	Q15040		hsa-miR-139-5p	0.449847	8	High	BCmicrO|bitargeting_May_2021|CoMeTa|MirAncesTar|miranda_May_2021|miRcode|mirCoX|miRTar2GO
TANC2	Q9HCD6		hsa-miR-139-5p	0.449764	10	High	BCmicrO|CoMeTa|MBStar|MirAncesTar|miranda_May_2021|miRcode|mirCoX|MiRNATIP|miRTar2GO|RNA22
KLF9	Q13886		hsa-miR-139-5p	0.449101	9	High	BCmicrO|CoMeTa|MBStar|MirAncesTar|miranda_May_2021|miRcode|mirCoX|MultiMiTar|RNA22
EDEM3	Q9BZQ6		hsa-miR-139-5p	0.448872	10	High	BCmicrO|bitargeting_May_2021|CoMeTa|MBStar|MirAncesTar|miranda_May_2021|miRcode|mirCoX|MultiMiTar|PITA_May_2021
ZNF714	Q96N38		hsa-miR-139-5p	0.448341	9	High	BCmicrO|MBStar|MirAncesTar|miranda_May_2021|mirCoX|miRDB_v6|miRTar2GO|mirzag|MultiMiTar
NUDT21	O43809		hsa-miR-139-5p	0.447442	9	High	BCmicrO|MirAncesTar|miranda_May_2021|miRcode|mirCoX|MiRNATIP|MirSNPInTarget|miRTar2GO|mirzag
ATXN1L	P0C7T5		hsa-miR-139-5p	0.447179	9	High	BCmicrO|MBStar|miranda_May_2021|miRcode|mirCoX|MiRNATIP|mirzag|PITA_May_2021|TargetScan_v7_2
ZNF302	Q9NR11		hsa-miR-139-5p	0.447168	10	High	BCmicrO|MBStar|MirAncesTar|miranda_May_2021|miRcode|mirCoX|miRDB_v6|MiRNATIP|MirTar2|mirzag
KIAA0408	Q6ZU52		hsa-miR-139-5p	0.447029	9	High	BCmicrO|CoMeTa|MBStar|MirAncesTar|miranda_May_2021|miRcode|mirCoX|mirzag|PACCMIT
EFCC1	Q9HA90		hsa-miR-139-5p	0.446747	9	High	BCmicrO|CoMeTa|MBStar|MirAncesTar|miranda_May_2021|mirbase|miRcode|mirCoX|mirzag
RPS6KA5	O75582		hsa-miR-139-5p	0.44666	11	High	BCmicrO|bitargeting_May_2021|CoMeTa|MBStar|MirAncesTar|miranda_May_2021|mirCoX|MiRNATIP|miRTar2GO|PITA_May_2021|RNA22
EPS8	Q12929		hsa-miR-139-5p	0.446495	10	High	BCmicrO|bitargeting_May_2021|CoMeTa|MBStar|MirAncesTar|miranda_May_2021|miRcode|mirCoX|mirzag|RNA22
PTBP3	O95758		hsa-miR-139-5p	0.446449	10	High	BCmicrO|MBStar|MirAncesTar|miRcode|mirCoX|MiRNATIP|MirSNPInTarget|miRTar2GO|MultiMiTar|RNA22
YTHDF3	Q7Z739		hsa-miR-139-5p	0.446035	9	High	BCmicrO|MBStar|MirAncesTar|miranda_May_2021|miRcode|mirCoX|miRTar2GO|MultiMiTar|RNA22
RUNX1T1	Q06455		hsa-miR-139-5p	0.445467	12	High	BCmicrO|bitargeting_May_2021|CoMeTa|DIANA|MBStar|MirAncesTar|miranda_May_2021|miRcode|mirCoX|MiRNATIP|MultiMiTar|RNA22
NUDT4	Q9NZJ9		hsa-miR-139-5p	0.445054	11	High	BCmicrO|DIANA|MBStar|MirAncesTar|miranda_May_2021|miRcode|mirCoX|MiRNATIP|MirTar2|mirzag|RNA22
ACTR1A	P61163		hsa-miR-139-5p	0.444502	9	High	BCmicrO|CoMeTa|MirAncesTar|miranda_May_2021|miRcode|mirCoX|MiRNATIP|MirSNPInTarget|miRTar2GO
CIAPIN1	Q6FI81		hsa-miR-139-5p	0.444082	10	High	BCmicrO|MirAncesTar|miranda_May_2021|miRcode|mirCoX|MiRNATIP|miRTar2GO|mirzag|PACCMIT|RNA22
LMTK2	Q8IWU2		hsa-miR-139-5p	0.443966	11	High	BCmicrO|CoMeTa|MBStar|MirAncesTar|miranda_May_2021|miRcode|mirCoX|MiRNATIP|miRTar2GO|PITA_May_2021|RNA22
UTP25	Q68CQ4		hsa-miR-139-5p	0.443956	10	High	BCmicrO|bitargeting_May_2021|CoMeTa|MBStar|MirAncesTar|miranda_May_2021|mirCoX|MiRNATIP|miRTar2GO|RNA22
LARP4	Q71RC2		hsa-miR-139-5p	0.443846	8	High	BCmicrO|CoMeTa|MBStar|MirAncesTar|miranda_May_2021|mirCoX|miRTar2GO|MultiMiTar
HERC2	O95714		hsa-miR-139-5p	0.443771	12	High	BCmicrO|bitargeting_May_2021|MBStar|MirAncesTar|miranda_May_2021|mirbase|miRcode|mirCoX|mirmap_May_2021|MiRNATIP|miRTar2GO|RNA22
AFF4	Q9UHB7		hsa-miR-139-5p	0.443647	11	High	BCmicrO|DIANA|MBStar|MirAncesTar|mirbase|miRcode|mirCoX|MiRNATIP|miRTar2GO|MultiMiTar|RNA22
SF3A3	Q12874		hsa-miR-139-5p	0.443618	11	High	BCmicrO|bitargeting_May_2021|MirAncesTar|miranda_May_2021|mirbase|miRcode|mirCoX|MirSNPInTarget|miRTar2GO|PITA_May_2021|RNA22
NUBP2	Q9Y5Y2		hsa-miR-139-5p	0.442106	13	High	BCmicrO|bitargeting_May_2021|DIANA|MBStar|MirAncesTar|miranda_May_2021|mirbase|miRcode|mirCoX|miRDB_v6|MiRNATIP|MirSNPInTarget|RNA22
ARPP19	P56211		hsa-miR-139-5p	0.441901	10	High	BCmicrO|DIANA|MBStar|MirAncesTar|miRcode|mirCoX|miRTar2GO|mirzag|MultiMiTar|RNA22
PDXDC1	Q6P996		hsa-miR-139-5p	0.441774	11	High	BCmicrO|bitargeting_May_2021|MirAncesTar|miranda_May_2021|miRcode|mirCoX|MirSNPInTarget|miRTar2GO|mirzag|PITA_May_2021|RNA22
DPEP2	Q9H4A9		hsa-miR-139-5p	0.441744	9	High	BCmicrO|CoMeTa|MirAncesTar|miranda_May_2021|mirbase|miRcode|mirCoX|MirSNPInTarget|RNA22
CTSC	P53634		hsa-miR-139-5p	0.440891	11	High	BCmicrO|CoMeTa|MBStar|MirAncesTar|miranda_May_2021|mirbase|miRcode|mirCoX|MiRNATIP|mirzag|RNA22
NAA15	Q9BXJ9		hsa-miR-139-5p	0.440809	9	High	BCmicrO|CoMeTa|MBStar|MirAncesTar|miranda_May_2021|miRcode|mirCoX|MultiMiTar|RNA22
UGT2A3	Q6UWM9		hsa-miR-139-5p	0.440767	9	High	BCmicrO|MirAncesTar|miranda_May_2021|miRcode|mirCoX|miRDB_v6|MirTar2|mirzag|RNA22
PFKFB2	O60825		hsa-miR-139-5p	0.440686	10	High	BCmicrO|CoMeTa|MBStar|MirAncesTar|miranda_May_2021|miRcode|mirCoX|MiRNATIP|mirzag|RNA22
KATNBL1	Q9H079		hsa-miR-139-5p	0.440591	11	High	BCmicrO|bitargeting_May_2021|CoMeTa|MBStar|MirAncesTar|miranda_May_2021|mirbase|mirCoX|MiRNATIP|miRTar2GO|RNA22
ST7L	Q8TDW4		hsa-miR-139-5p	0.440529	11	High	BCmicrO|MBStar|MirAncesTar|miranda_May_2021|miRcode|mirCoX|miRDB_v6|MiRNATIP|MirSNPInTarget|mirzag|RNA22
LSG1	Q9H089		hsa-miR-139-5p	0.439847	11	High	BCmicrO|bitargeting_May_2021|MirAncesTar|miranda_May_2021|mirbase|miRcode|mirCoX|MiRNATIP|mirzag|PITA_May_2021|RNA22
RALA	P11233		hsa-miR-139-5p	0.439774	9	High	BCmicrO|CoMeTa|MirAncesTar|miranda_May_2021|miRcode|mirCoX|MiRNATIP|mirzag|RNA22
E2F3	O00716		hsa-miR-139-5p	0.439585	10	High	BCmicrO|bitargeting_May_2021|CoMeTa|DIANA|MBStar|MirAncesTar|miranda_May_2021|miRcode|mirCoX|mirzag
GNAI1	P63096		hsa-miR-139-5p	0.439275	10	High	BCmicrO|Cupid|DIANA|MBStar|MirAncesTar|miRcode|mirCoX|mirzag|MultiMiTar|RNA22
NMD3	Q96D46		hsa-miR-139-5p	0.439254	11	High	BCmicrO|bitargeting_May_2021|MBStar|MirAncesTar|miranda_May_2021|mirbase|miRcode|mirCoX|mirzag|PACCMIT|RNA22
SNTB1	Q13884		hsa-miR-139-5p	0.439082	11	High	BCmicrO|DIANA|MirAncesTar|miranda_May_2021|miRcode|mirCoX|miRDB_v6|MiRNATIP|MirTar2|mirzag|RNA22
LPAR4	Q99677		hsa-miR-139-5p	0.438526	8	High	BCmicrO|CoMeTa|miranda_May_2021|miRcode|mirCoX|miRDB_v6|MirTar2|mirzag
CHD1	O14646		hsa-miR-139-5p	0.438383	9	High	BCmicrO|CoMeTa|MBStar|MirAncesTar|miranda_May_2021|miRcode|mirCoX|MultiMiTar|RNA22
ELK4	P28324		hsa-miR-139-5p	0.437901	12	High	BCmicrO|bitargeting_May_2021|MBStar|MirAncesTar|miranda_May_2021|miRcode|mirCoX|MiRNATIP|miRTar2GO|MirTar2|mirzag|RNA22
PRDM2	Q13029		hsa-miR-139-5p	0.437675	9	High	BCmicrO|CoMeTa|MBStar|MirAncesTar|miranda_May_2021|miRcode|mirCoX|miRTar2GO|RNA22
ITGA3	P26006		hsa-miR-139-5p	0.43741	10	High	BCmicrO|CoMeTa|DIANA|MirAncesTar|miranda_May_2021|miRcode|mirCoX|mirmap_May_2021|mirzag|RNA22
ZNF24	P17028		hsa-miR-139-5p	0.437353	10	High	BCmicrO|CoMeTa|DIANA|MBStar|MirAncesTar|miranda_May_2021|miRcode|mirCoX|mirzag|PITA_May_2021
AP1G1	O43747		hsa-miR-139-5p	0.437277	10	High	BCmicrO|CoMeTa|MBStar|MirAncesTar|miranda_May_2021|miRcode|mirCoX|MiRNATIP|MultiMiTar|RNA22
PPM1L	Q5SGD2		hsa-miR-139-5p	0.437142	11	High	BCmicrO|MBStar|MirAncesTar|miranda_May_2021|miRcode|mirCoX|miRDB_v6|MiRNATIP|MirSNPInTarget|mirzag|MultiMiTar
HOMER1	Q86YM7		hsa-miR-139-5p	0.43689	9	High	BCmicrO|MBStar|MirAncesTar|miranda_May_2021|miRcode|mirCoX|MiRNATIP|RNA22|TargetScan_v7_2
PDE11A	Q9HCR9		hsa-miR-139-5p	0.436809	10	High	BCmicrO|bitargeting_May_2021|CoMeTa|MBStar|MirAncesTar|miranda_May_2021|miRcode|mirCoX|MiRNATIP|RNA22
CD2AP	Q9Y5K6		hsa-miR-139-5p	0.436661	9	High	BCmicrO|CoMeTa|MBStar|MirAncesTar|miranda_May_2021|mirCoX|MiRNATIP|miRTar2GO|RNA22
IPO5	O00410		hsa-miR-139-5p	0.436596	9	High	BCmicrO|MBStar|MirAncesTar|miRcode|mirCoX|mirzag|MultiMiTar|PACCMIT|RNA22
DDX52	Q9Y2R4		hsa-miR-139-5p	0.436032	9	High	BCmicrO|DIANA|MirAncesTar|miranda_May_2021|miRcode|mirCoX|miRTar2GO|mirzag|RNA22
FAT3	Q8TDW7		hsa-miR-139-5p	0.435875	8	High	BCmicrO|MBStar|MirAncesTar|miranda_May_2021|miRcode|mirCoX|mirzag|TargetScan_v7_2
ZNF630	Q2M218		hsa-miR-139-5p	0.43586	11	High	BCmicrO|bitargeting_May_2021|MirAncesTar|miranda_May_2021|miRcode|mirCoX|miRDB_v6|MirTar2|mirzag|PITA_May_2021|RNA22
TSPAN13	O95857		hsa-miR-139-5p	0.435582	10	High	BCmicrO|bitargeting_May_2021|CoMeTa|MBStar|MirAncesTar|miranda_May_2021|mirbase|mirCoX|miRTar2GO|PITA_May_2021
PCDHGA1	Q9Y5H4		hsa-miR-139-5p	0.435352	12	High	BCmicrO|bitargeting_May_2021|CoMeTa|DIANA|MBStar|MirAncesTar|miranda_May_2021|miRcode|mirCoX|miRDB_v6|MiRNATIP|RNA22
FUT8	Q9BYC5		hsa-miR-139-5p	0.434922	10	High	BCmicrO|CoMeTa|MBStar|MirAncesTar|miranda_May_2021|miRcode|mirCoX|miRDB_v6|mirzag|RNA22
ATRN	O75882		hsa-miR-139-5p	0.434761	11	High	BCmicrO|bitargeting_May_2021|CoMeTa|MBStar|MirAncesTar|miranda_May_2021|mirCoX|miRTar2GO|MultiMiTar|PITA_May_2021|RNA22
SDC2	P34741		hsa-miR-139-5p	0.434491	8	High	BCmicrO|bitargeting_May_2021|CoMeTa|MirAncesTar|miranda_May_2021|mirCoX|miRTar2GO|MultiMiTar
ZNF292	O60281		hsa-miR-139-5p	0.434249	10	High	BCmicrO|DIANA|MBStar|MirAncesTar|miranda_May_2021|miRcode|mirCoX|MiRNATIP|miRTar2GO|RNA22
KMT5B	Q4FZB7		hsa-miR-139-5p	0.434203	10	High	BCmicrO|bitargeting_May_2021|DIANA|MirAncesTar|miranda_May_2021|miRcode|mirCoX|miRDB_v6|miRTar2GO|MultiMiTar
ARL4A	P40617		hsa-miR-139-5p	0.43409	9	High	BCmicrO|CoMeTa|MBStar|MirAncesTar|miranda_May_2021|miRcode|mirCoX|miRTar2GO|mirzag
PRDM1	O75626		hsa-miR-139-5p	0.434002	11	High	BCmicrO|DIANA|MBStar|MirAncesTar|miranda_May_2021|miRcode|mirCoX|miRTar2GO|mirzag|MultiMiTar|RNA22
MEX3C	Q5U5Q3		hsa-miR-139-5p	0.43396	12	High	BCmicrO|bitargeting_May_2021|DIANA|MBStar|MirAncesTar|miRcode|mirCoX|MiRNATIP|mirzag|MultiMiTar|PITA_May_2021|RNA22
STS	P08842		hsa-miR-139-5p	0.433684	9	High	BCmicrO|CoMeTa|MBStar|MirAncesTar|miranda_May_2021|miRcode|mirCoX|MiRNATIP|miRTar2GO
ZNF385D	Q9H6B1		hsa-miR-139-5p	0.433337	9	High	BCmicrO|bitargeting_May_2021|MBStar|MirAncesTar|miranda_May_2021|miRcode|mirCoX|RNA22|TargetScan_v7_2
GYPE	P15421		hsa-miR-139-5p	0.433301	8	High	BCmicrO|Cupid|MBStar|MirAncesTar|miranda_May_2021|miRcode|mirCoX|MirTar2
SLC5A3	P53794		hsa-miR-139-5p	0.432967	9	High	BCmicrO|bitargeting_May_2021|CoMeTa|miranda_May_2021|mirCoX|MiRNATIP|MirSNPInTarget|miRTar2GO|PITA_May_2021
PLCXD3	Q63HM9		hsa-miR-139-5p	0.432712	10	High	BCmicrO|bitargeting_May_2021|MBStar|MirAncesTar|miRcode|mirCoX|miRTar2GO|mirzag|MultiMiTar|RNA22
USB1	Q9BQ65		hsa-miR-139-5p	0.432091	9	High	BCmicrO|CoMeTa|MBStar|MirAncesTar|miranda_May_2021|miRcode|mirCoX|miRTar2GO|RNA22
CEP83	Q9Y592		hsa-miR-139-5p	0.43071	10	High	BCmicrO|MBStar|MirAncesTar|miranda_May_2021|miRcode|mirCoX|miRDB_v6|MiRNATIP|MirTar2|mirzag
GALNT2	Q10471		hsa-miR-139-5p	0.430561	10	High	BCmicrO|bitargeting_May_2021|MirAncesTar|miranda_May_2021|mirbase|miRcode|mirCoX|MirSNPInTarget|miRTar2GO|PITA_May_2021
MAF	O75444		hsa-miR-139-5p	0.430463	8	High	BCmicrO|CoMeTa|DIANA|MirAncesTar|miRcode|mirCoX|mirzag|RNA22
EMP1	P54849		hsa-miR-139-5p	0.43046	10	High	BCmicrO|bitargeting_May_2021|CoMeTa|MBStar|MirAncesTar|miranda_May_2021|miRcode|mirCoX|miRTar2GO|RNA22
NHLRC2	Q8NBF2		hsa-miR-139-5p	0.429651	9	High	BCmicrO|CoMeTa|DIANA|MBStar|MirAncesTar|miranda_May_2021|miRcode|mirCoX|mirzag
SELL	P14151		hsa-miR-139-5p	0.429433	10	High	BCmicrO|bitargeting_May_2021|CoMeTa|MirAncesTar|miranda_May_2021|mirbase|miRcode|mirCoX|mirzag|RNA22
TSC22D2	O75157		hsa-miR-139-5p	0.429327	9	High	BCmicrO|CoMeTa|MBStar|MirAncesTar|miranda_May_2021|mirCoX|MiRNATIP|RNA22|TargetScan_v7_2
NIBAN1	Q9BZQ8		hsa-miR-139-5p	0.428933	10	High	BCmicrO|CoMeTa|MBStar|MirAncesTar|miranda_May_2021|miRcode|mirCoX|MiRNATIP|miRTar2GO|RNA22
GFRA1	P56159		hsa-miR-139-5p	0.42888	11	High	BCmicrO|bitargeting_May_2021|MBStar|MirAncesTar|miranda_May_2021|miRcode|mirCoX|miRDB_v6|MiRNATIP|mirzag|RNA22
RFWD3	Q6PCD5		hsa-miR-139-5p	0.428533	11	High	BCmicrO|bitargeting_May_2021|MBStar|MirAncesTar|miranda_May_2021|miRcode|mirCoX|MiRNATIP|miRTar2GO|mirzag|RNA22
ATG16L1	Q676U5		hsa-miR-139-5p	0.428306	11	High	BCmicrO|bitargeting_May_2021|MBStar|MirAncesTar|miranda_May_2021|mirbase|miRcode|mirCoX|MiRNATIP|miRTar2GO|mirzag
EHD4	Q9H223		hsa-miR-139-5p	0.428245	12	High	BCmicrO|bitargeting_May_2021|DIANA|MBStar|MirAncesTar|miranda_May_2021|mirbase|miRcode|mirCoX|MiRNATIP|miRTar2GO|RNA22
FAM151B	Q6UXP7		hsa-miR-139-5p	0.428106	9	High	BCmicrO|MBStar|MirAncesTar|miranda_May_2021|miRcode|mirCoX|miRDB_v6|MirTar2|mirzag
YAE1	Q9NRH1		hsa-miR-139-5p	0.428077	8	High	BCmicrO|MirAncesTar|miranda_May_2021|mirbase|miRcode|mirCoX|miRTar2GO|mirzag
NTNG2	Q96CW9		hsa-miR-139-5p	0.427822	11	High	BCmicrO|bitargeting_May_2021|CoMeTa|MBStar|MirAncesTar|miranda_May_2021|mirbase|miRcode|mirCoX|mirzag|RNA22
PPFIBP1	Q86W92		hsa-miR-139-5p	0.427765	10	High	BCmicrO|CoMeTa|MBStar|MirAncesTar|miranda_May_2021|miRcode|mirCoX|MiRNATIP|mirzag|RNA22
BCL7B	Q9BQE9		hsa-miR-139-5p	0.427477	11	High	BCmicrO|bitargeting_May_2021|DIANA|MirAncesTar|miranda_May_2021|mirbase|miRcode|mirCoX|miRTar2GO|mirzag|RNA22
DNAJB1	P25685		hsa-miR-139-5p	0.427238	10	High	BCmicrO|bitargeting_May_2021|CoMeTa|MBStar|MirAncesTar|miranda_May_2021|mirbase|mirCoX|MiRNATIP|miRTar2GO
CASP3	P42574		hsa-miR-139-5p	0.426876	10	High	BCmicrO|MBStar|MirAncesTar|miranda_May_2021|miRcode|mirCoX|miRDB_v6|MiRNATIP|miRTar2GO|mirzag
BTBD7	Q9P203		hsa-miR-139-5p	0.426222	10	High	BCmicrO|bitargeting_May_2021|MBStar|MirAncesTar|miRcode|mirCoX|miRTar2GO|mirzag|PITA_May_2021|RNA22
SS18	Q15532		hsa-miR-139-5p	0.426194	10	High	BCmicrO|bitargeting_May_2021|CoMeTa|MBStar|MirAncesTar|miranda_May_2021|mirCoX|MiRNATIP|miRTar2GO|RNA22
NUP210	Q8TEM1		hsa-miR-139-5p	0.425922	11	High	BCmicrO|bitargeting_May_2021|MBStar|MirAncesTar|miranda_May_2021|mirbase|miRcode|mirCoX|miRTar2GO|mirzag|RNA22
MARK1	Q9P0L2		hsa-miR-139-5p	0.425912	9	High	BCmicrO|CoMeTa|MBStar|MirAncesTar|miranda_May_2021|miRcode|mirCoX|mirzag|MultiMiTar
PHF20L1	A8MW92		hsa-miR-139-5p	0.42578	9	High	BCmicrO|CoMeTa|MBStar|MirAncesTar|miranda_May_2021|miRcode|mirCoX|mirzag|MultiMiTar
ITPR2	Q14571		hsa-miR-139-5p	0.425657	10	High	BCmicrO|CoMeTa|MBStar|MirAncesTar|miranda_May_2021|miRcode|mirCoX|MiRNATIP|mirzag|RNA22
CNTRL	Q7Z7A1		hsa-miR-139-5p	0.425581	10	High	BCmicrO|MBStar|MirAncesTar|miranda_May_2021|mirbase|miRcode|mirCoX|miRTar2GO|mirzag|RNA22
GPR85	P60893		hsa-miR-139-5p	0.425228	10	High	BCmicrO|bitargeting_May_2021|CoMeTa|MBStar|MirAncesTar|miranda_May_2021|miRcode|mirCoX|mirzag|RNA22
NECAB1	Q8N987		hsa-miR-139-5p	0.425116	9	High	BCmicrO|MBStar|MirAncesTar|miranda_May_2021|miRcode|mirCoX|MirSNPInTarget|mirzag|MultiMiTar
NIN	Q8N4C6		hsa-miR-139-5p	0.425076	10	High	BCmicrO|MirAncesTar|miranda_May_2021|miRcode|mirCoX|MiRNATIP|miRTar2GO|mirzag|PITA_May_2021|RNA22
PGBD1	Q96JS3		hsa-miR-139-5p	0.425037	12	High	BCmicrO|bitargeting_May_2021|DIANA|MBStar|MirAncesTar|miranda_May_2021|mirbase|miRcode|mirCoX|MirSNPInTarget|mirzag|RNA22
LAMP3	Q9UQV4		hsa-miR-139-5p	0.424855	8	High	BCmicrO|CoMeTa|MirAncesTar|miranda_May_2021|miRcode|mirCoX|miRTar2GO|mirzag
DENND5B	Q6ZUT9		hsa-miR-139-5p	0.424768	10	High	BCmicrO|CoMeTa|MBStar|MirAncesTar|miranda_May_2021|mirbase|mirCoX|miRTar2GO|MultiMiTar|RNA22
MIA2	Q96PC5		hsa-miR-139-5p	0.424392	9	High	BCmicrO|MBStar|MirAncesTar|miranda_May_2021|miRcode|mirCoX|miRTar2GO|mirzag|MultiMiTar
DDX17	Q92841		hsa-miR-139-5p	0.424053	10	High	BCmicrO|DIANA|MirAncesTar|miranda_May_2021|miRcode|mirCoX|MiRNATIP|miRTar2GO|mirzag|MultiMiTar
CCDC141	Q6ZP82		hsa-miR-139-5p	0.424048	10	High	BCmicrO|DIANA|MBStar|MirAncesTar|miranda_May_2021|miRcode|mirCoX|MiRNATIP|mirzag|RNA22
TLK1	Q9UKI8		hsa-miR-139-5p	0.423683	9	High	BCmicrO|MBStar|MirAncesTar|miRcode|mirCoX|MiRNATIP|miRTar2GO|mirzag|MultiMiTar
ETFBKMT	Q8IXQ9		hsa-miR-139-5p	0.423573	12	High	BCmicrO|bitargeting_May_2021|DIANA|MBStar|MirAncesTar|miranda_May_2021|miRcode|mirCoX|MiRNATIP|miRTar2GO|PITA_May_2021|RNA22
RNF24	Q9Y225		hsa-miR-139-5p	0.423242	11	High	BCmicrO|bitargeting_May_2021|MBStar|MirAncesTar|miranda_May_2021|mirbase|mirCoX|MiRNATIP|miRTar2GO|PITA_May_2021|RNA22
GABRA3	P34903		hsa-miR-139-5p	0.422146	7	High	BCmicrO|DIANA|MirAncesTar|miranda_May_2021|miRcode|mirCoX|TargetScan_v7_2
GAP43	P17677		hsa-miR-139-5p	0.421895	8	High	BCmicrO|CoMeTa|MirAncesTar|miranda_May_2021|mirbase|miRcode|mirCoX|RNA22
MMUT	P22033		hsa-miR-139-5p	0.420638	11	High	BCmicrO|MirAncesTar|miranda_May_2021|miRcode|mirCoX|miRDB_v6|MiRNATIP|MirSNPInTarget|MirTar2|mirzag|RNA22
NFYA	P23511		hsa-miR-139-5p	0.420597	11	High	BCmicrO|DIANA|MBStar|MirAncesTar|miranda_May_2021|miRcode|mirCoX|MiRNATIP|MirSNPInTarget|miRTar2GO|mirzag
CREM	Q03060		hsa-miR-139-5p	0.420587	11	High	BCmicrO|CoMeTa|MBStar|MirAncesTar|miranda_May_2021|miRcode|mirCoX|miRDB_v6|MirTar2|mirzag|RNA22
HAUS8	Q9BT25		hsa-miR-139-5p	0.420579	11	High	BCmicrO|bitargeting_May_2021|MirAncesTar|miranda_May_2021|mirbase|miRcode|mirCoX|MiRNATIP|miRTar2GO|PITA_May_2021|RNA22
FAM102B	Q5T8I3		hsa-miR-139-5p	0.420399	8	High	BCmicrO|MBStar|MirAncesTar|miranda_May_2021|miRcode|mirCoX|miRTar2GO|mirzag
KIF1B	O60333		hsa-miR-139-5p	0.420052	11	High	BCmicrO|bitargeting_May_2021|MBStar|MirAncesTar|miranda_May_2021|miRcode|mirCoX|MiRNATIP|miRTar2GO|mirzag|RNA22
FMNL3	Q8IVF7		hsa-miR-139-5p	0.41976	11	High	BCmicrO|bitargeting_May_2021|DIANA|MBStar|MirAncesTar|miranda_May_2021|miRcode|mirCoX|MiRNATIP|miRTar2GO|MultiMiTar
DDHD1	Q8NEL9		hsa-miR-139-5p	0.41967	10	High	BCmicrO|bitargeting_May_2021|MBStar|MirAncesTar|miranda_May_2021|mirCoX|MiRNATIP|MirSNPInTarget|miRTar2GO|RNA22
OXSR1	O95747		hsa-miR-139-5p	0.419653	10	High	BCmicrO|bitargeting_May_2021|CoMeTa|MirAncesTar|miranda_May_2021|miRcode|mirCoX|MiRNATIP|mirzag|RNA22
ARHGEF38	Q9NXL2		hsa-miR-139-5p	0.419486	9	High	BCmicrO|MBStar|MirAncesTar|miranda_May_2021|miRcode|mirCoX|mirzag|RNA22|TargetScan_v7_2
BNIPL	Q7Z465		hsa-miR-139-5p	0.41948	9	High	BCmicrO|MBStar|MirAncesTar|miranda_May_2021|miRcode|mirCoX|MirTar2|mirzag|RNA22
HS6ST2	Q96MM7		hsa-miR-139-5p	0.419279	10	High	BCmicrO|MBStar|MirAncesTar|miRcode|mirCoX|MiRNATIP|miRTar2GO|mirzag|MultiMiTar|RNA22
PCDHGC3	Q9UN70		hsa-miR-139-5p	0.419236	10	High	BCmicrO|bitargeting_May_2021|CoMeTa|DIANA|MirAncesTar|miranda_May_2021|miRcode|mirCoX|miRDB_v6|MiRNATIP
GOLT1B	Q9Y3E0		hsa-miR-139-5p	0.419082	9	High	BCmicrO|MBStar|MirAncesTar|miRcode|mirCoX|miRTar2GO|mirzag|MultiMiTar|PITA_May_2021
CLYBL	Q8N0X4		hsa-miR-139-5p	0.418847	10	High	BCmicrO|bitargeting_May_2021|DIANA|MBStar|miranda_May_2021|miRcode|mirCoX|MiRNATIP|RNA22|TargetScan_v7_2
MSL3	Q8N5Y2		hsa-miR-139-5p	0.418716	11	High	BCmicrO|MBStar|MirAncesTar|miranda_May_2021|mirbase|miRcode|mirCoX|MiRNATIP|MirTar2|mirzag|RNA22
UBE2R2	Q712K3		hsa-miR-139-5p	0.418699	8	High	BCmicrO|MBStar|MirAncesTar|miranda_May_2021|miRcode|mirCoX|miRTar2GO|RNA22
SQSTM1	Q13501		hsa-miR-139-5p	0.41869	11	High	BCmicrO|DIANA|MBStar|MirAncesTar|miranda_May_2021|miRcode|mirCoX|MirSNPInTarget|miRTar2GO|mirzag|RNA22
MLEC	Q14165		hsa-miR-139-5p	0.418554	11	High	BCmicrO|bitargeting_May_2021|MBStar|MirAncesTar|miranda_May_2021|miRcode|mirCoX|MiRNATIP|MirSNPInTarget|miRTar2GO|RNA22
MORF4L1	Q9UBU8		hsa-miR-139-5p	0.418528	7	High	BCmicrO|Cupid|DIANA|MirAncesTar|miRcode|mirCoX|mirzag
HNF4G	Q14541		hsa-miR-139-5p	0.418169	8	High	BCmicrO|MBStar|MirAncesTar|miranda_May_2021|miRcode|mirCoX|MirTar2|mirzag
HBP1	O60381		hsa-miR-139-5p	0.417552	10	High	BCmicrO|CoMeTa|MBStar|MirAncesTar|miranda_May_2021|miRcode|mirCoX|MiRNATIP|miRTar2GO|RNA22
NAP1L3	Q99457		hsa-miR-139-5p	0.417461	9	High	BCmicrO|CoMeTa|MirAncesTar|miranda_May_2021|miRcode|mirCoX|mirzag|MultiMiTar|RNA22
ZKSCAN2	Q63HK3		hsa-miR-139-5p	0.417386	10	High	BCmicrO|bitargeting_May_2021|MirAncesTar|miranda_May_2021|miRcode|mirCoX|MiRNATIP|MirSNPInTarget|mirzag|RNA22
PRKX	P51817		hsa-miR-139-5p	0.41732	9	High	BCmicrO|bitargeting_May_2021|MBStar|MirAncesTar|miranda_May_2021|miRcode|mirCoX|miRTar2GO|mirzag
ATP11B	Q9Y2G3		hsa-miR-139-5p	0.417102	10	High	BCmicrO|CoMeTa|DIANA|MBStar|MirAncesTar|miranda_May_2021|mirCoX|MiRNATIP|MultiMiTar|RNA22
BUB3	O43684		hsa-miR-139-5p	0.417056	9	High	BCmicrO|MBStar|MirAncesTar|miRcode|mirCoX|MiRNATIP|miRTar2GO|PACCMIT|RNA22
SOCS4	Q8WXH5		hsa-miR-139-5p	0.417013	8	High	BCmicrO|MBStar|MirAncesTar|mirCoX|MiRNATIP|miRTar2GO|mirzag|TargetScan_v7_2
RAF1	P04049		hsa-miR-139-5p	0.416839	10	High	BCmicrO|bitargeting_May_2021|DIANA|MirAncesTar|miranda_May_2021|miRcode|mirCoX|MiRNATIP|miRTar2GO|RNA22
SPCS3	P61009		hsa-miR-139-5p	0.416682	8	High	BCmicrO|DIANA|MirAncesTar|miranda_May_2021|miRcode|mirCoX|mirzag|TargetScan_v7_2
BAGE	Q13072		hsa-miR-139-5p	0.416565	8	High	BCmicrO|CoMeTa|MBStar|MirAncesTar|mirCoX|MirSNPInTarget|MirTar2|mirzag
TGFBR1	P36897		hsa-miR-139-5p	0.416445	9	High	BCmicrO|MBStar|MirAncesTar|miRcode|mirCoX|miRTar2GO|mirzag|MultiMiTar|RNA22
PLXNB2	O15031		hsa-miR-139-5p	0.4163	10	High	BCmicrO|DIANA|MirAncesTar|miranda_May_2021|miRcode|mirCoX|MiRNATIP|miRTar2GO|PACCMIT|RNA22
FANCL	Q9NW38		hsa-miR-139-5p	0.415126	9	High	BCmicrO|bitargeting_May_2021|CoMeTa|MirAncesTar|miranda_May_2021|mirbase|mirCoX|miRTar2GO|RNA22
SUPT7L	O94864		hsa-miR-139-5p	0.414412	10	High	BCmicrO|bitargeting_May_2021|CoMeTa|MBStar|MirAncesTar|miranda_May_2021|miRcode|mirCoX|mirzag|RNA22
HP1BP3	Q5SSJ5		hsa-miR-139-5p	0.414331	10	High	BCmicrO|DIANA|MBStar|MirAncesTar|miranda_May_2021|mirbase|miRcode|mirCoX|miRTar2GO|RNA22
STIM1	Q13586		hsa-miR-139-5p	0.413522	10	High	BCmicrO|bitargeting_May_2021|CoMeTa|MirAncesTar|miranda_May_2021|mirbase|miRcode|mirCoX|MirSNPInTarget|RNA22
SNRNP48	Q6IEG0		hsa-miR-139-5p	0.4133	9	High	BCmicrO|MBStar|MirAncesTar|miranda_May_2021|miRcode|mirCoX|MiRNATIP|miRTar2GO|mirzag
ZC3H15	Q8WU90		hsa-miR-139-5p	0.41326	8	High	BCmicrO|CoMeTa|MBStar|MirAncesTar|miranda_May_2021|mirbase|miRcode|mirCoX
SNTB2	Q13425		hsa-miR-139-5p	0.413049	9	High	BCmicrO|MBStar|MirAncesTar|miranda_May_2021|miRcode|mirCoX|mirmap_May_2021|MirSNPInTarget|MultiMiTar
MTDH	Q86UE4		hsa-miR-139-5p	0.41291	7	High	BCmicrO|CoMeTa|MBStar|MirAncesTar|miranda_May_2021|mirCoX|miRTar2GO
TP53BP2	Q13625		hsa-miR-139-5p	0.412887	8	High	BCmicrO|MBStar|MirAncesTar|miranda_May_2021|miRcode|mirCoX|miRDB_v6|MiRNATIP
HMGA2	P52926		hsa-miR-139-5p	0.412608	9	High	BCmicrO|CoMeTa|DIANA|MBStar|MirAncesTar|miRcode|mirCoX|MiRNATIP|miRTar2GO
SOD1	P00441		hsa-miR-139-5p	0.412599	9	High	BCmicrO|MBStar|MirAncesTar|mirbase|miRcode|mirCoX|miRDB_v6|miRTar2GO|mirzag
MEX3A	A1L020		hsa-miR-139-5p	0.412359	8	High	BCmicrO|bitargeting_May_2021|MirAncesTar|miranda_May_2021|mirCoX|miRDB_v6|mirzag|TargetScan_v7_2
KLHL31	Q9H511		hsa-miR-139-5p	0.412288	11	High	BCmicrO|bitargeting_May_2021|MBStar|MirAncesTar|miranda_May_2021|miRcode|mirCoX|MirSNPInTarget|mirzag|MultiMiTar|RNA22
PCDHGA12	O60330		hsa-miR-139-5p	0.41185	10	High	BCmicrO|bitargeting_May_2021|CoMeTa|MBStar|MirAncesTar|miranda_May_2021|miRcode|mirCoX|miRDB_v6|RNA22
LIN9	Q5TKA1		hsa-miR-139-5p	0.411558	7	High	BCmicrO|Cupid|MBStar|MirAncesTar|miRcode|mirCoX|mirzag
CLVS1	Q8IUQ0		hsa-miR-139-5p	0.411483	9	High	BCmicrO|DIANA|MirAncesTar|miranda_May_2021|miRcode|mirCoX|mirzag|MultiMiTar|RNA22
RPRD1B	Q9NQG5		hsa-miR-139-5p	0.411181	10	High	BCmicrO|MBStar|MirAncesTar|miranda_May_2021|miRcode|mirCoX|MiRNATIP|miRTar2GO|mirzag|RNA22
FZD4	Q9ULV1		hsa-miR-139-5p	0.410799	8	High	BCmicrO|CoMeTa|MBStar|MirAncesTar|miranda_May_2021|miRcode|mirCoX|MiRNATIP
FRS2	Q8WU20		hsa-miR-139-5p	0.410716	9	High	BCmicrO|CoMeTa|MBStar|MirAncesTar|miranda_May_2021|mirCoX|MiRNATIP|miRTar2GO|MultiMiTar
ATP8A2	Q9NTI2		hsa-miR-139-5p	0.410437	12	High	BCmicrO|bitargeting_May_2021|CoMeTa|MBStar|MirAncesTar|miranda_May_2021|miRcode|mirCoX|MiRNATIP|mirzag|PITA_May_2021|RNA22
MTMR4	Q9NYA4		hsa-miR-139-5p	0.410167	9	High	BCmicrO|CoMeTa|MBStar|MirAncesTar|miranda_May_2021|miRcode|mirCoX|miRTar2GO|RNA22
PLAGL2	Q9UPG8		hsa-miR-139-5p	0.410123	9	High	BCmicrO|CoMeTa|MBStar|MirAncesTar|miranda_May_2021|miRcode|mirCoX|miRTar2GO|RNA22
SLCO1B1	Q9Y6L6		hsa-miR-139-5p	0.409908	8	High	BCmicrO|CoMeTa|MBStar|MirAncesTar|miranda_May_2021|mirCoX|MirTar2|mirzag
NKX3-1	Q99801		hsa-miR-139-5p	0.409848	9	High	BCmicrO|CoMeTa|MBStar|MirAncesTar|miranda_May_2021|miRcode|mirCoX|mirzag|RNA22
MAP3K1	Q13233		hsa-miR-139-5p	0.409843	11	High	BCmicrO|DIANA|MBStar|MirAncesTar|miranda_May_2021|miRcode|mirCoX|MiRNATIP|miRTar2GO|mirzag|RNA22
UNC45A	Q9H3U1		hsa-miR-139-5p	0.409514	11	High	BCmicrO|bitargeting_May_2021|CoMeTa|MBStar|MirAncesTar|miranda_May_2021|mirbase|miRcode|mirCoX|mirzag|RNA22
UBE2NL	Q5JXB2		hsa-miR-139-5p	0.409451	9	High	BCmicrO|CoMeTa|MBStar|MirAncesTar|miranda_May_2021|miRcode|mirCoX|MirSNPInTarget|mirzag
ZNF560	Q96MR9		hsa-miR-139-5p	0.40941	10	High	BCmicrO|MBStar|MirAncesTar|miranda_May_2021|mirbase|miRcode|mirCoX|miRDB_v6|mirzag|RNA22
KCTD9	Q7L273		hsa-miR-139-5p	0.40914	9	High	BCmicrO|DIANA|MirAncesTar|miRcode|mirCoX|miRTar2GO|mirzag|MultiMiTar|RNA22
C3orf38	Q5JPI3		hsa-miR-139-5p	0.408785	11	High	BCmicrO|DIANA|MBStar|MirAncesTar|miranda_May_2021|miRcode|mirCoX|miRTar2GO|MirTar2|mirzag|RNA22
SYN3	O14994		hsa-miR-139-5p	0.408712	9	High	BCmicrO|CoMeTa|MBStar|MirAncesTar|miranda_May_2021|mirbase|miRcode|mirCoX|MirSNPInTarget
SSPN	Q14714		hsa-miR-139-5p	0.408526	9	High	BCmicrO|MBStar|MirAncesTar|miranda_May_2021|miRcode|mirCoX|mirzag|RNA22|TargetScan_v7_2
EIF4A2	Q14240		hsa-miR-139-5p	0.408411	6	High	BCmicrO|Cupid|miRcode|mirCoX|mirzag|MultiMiTar
CNKSR2	Q8WXI2		hsa-miR-139-5p	0.408317	9	High	BCmicrO|Cupid|MBStar|MirAncesTar|miranda_May_2021|miRcode|mirCoX|mirzag|PITA_May_2021
MPP3	Q13368		hsa-miR-139-5p	0.408309	8	High	BCmicrO|bitargeting_May_2021|CoMeTa|MirAncesTar|miranda_May_2021|miRcode|mirCoX|mirzag
XK	P51811		hsa-miR-139-5p	0.408241	10	High	BCmicrO|DIANA|MirAncesTar|miranda_May_2021|miRcode|mirCoX|MiRNATIP|miRTar2GO|mirzag|RNA22
GNAL	P38405		hsa-miR-139-5p	0.407907	8	High	BCmicrO|MBStar|MirAncesTar|miRcode|mirCoX|MiRNATIP|mirzag|TargetScan_v7_2
STT3B	Q8TCJ2		hsa-miR-139-5p	0.40787	7	High	DIANA|MirAncesTar|miranda_May_2021|miRcode|mirCoX|RNA22|TargetScan_v7_2
TASP1	Q9H6P5		hsa-miR-139-5p	0.407726	9	High	BCmicrO|bitargeting_May_2021|CoMeTa|MBStar|MirAncesTar|miranda_May_2021|mirbase|mirCoX|miRTar2GO
FOXG1	P55316		hsa-miR-139-5p	0.407205	9	High	BCmicrO|bitargeting_May_2021|CoMeTa|Cupid|MirAncesTar|miranda_May_2021|mirbase|mirCoX|MultiMiTar
MTSS2	Q765P7		hsa-miR-139-5p	0.406932	9	High	BCmicrO|CoMeTa|MirAncesTar|miranda_May_2021|miRcode|mirCoX|MiRNATIP|miRTar2GO|RNA22
ATPAF1	Q5TC12		hsa-miR-139-5p	0.406888	8	High	BCmicrO|MirAncesTar|miranda_May_2021|miRcode|mirCoX|miRDB_v6|MirSNPInTarget|MirTar2
SMC2	O95347		hsa-miR-139-5p	0.406668	9	High	BCmicrO|bitargeting_May_2021|CoMeTa|MBStar|MirAncesTar|miranda_May_2021|mirCoX|MiRNATIP|miRTar2GO
CEP85L	Q5SZL2		hsa-miR-139-5p	0.406626	11	High	BCmicrO|DIANA|MBStar|MirAncesTar|miranda_May_2021|miRcode|mirCoX|miRDB_v6|MiRNATIP|mirzag|RNA22
UBASH3B	Q8TF42		hsa-miR-139-5p	0.40653	8	High	BCmicrO|MirAncesTar|miranda_May_2021|miRcode|mirCoX|miRTar2GO|MultiMiTar|RNA22
SP4	Q02446		hsa-miR-139-5p	0.406158	10	High	BCmicrO|MBStar|MirAncesTar|miranda_May_2021|miRcode|mirCoX|MiRNATIP|miRTar2GO|MultiMiTar|RNA22
GRAMD2B	Q96HH9		hsa-miR-139-5p	0.406033	9	High	BCmicrO|CoMeTa|MBStar|MirAncesTar|miranda_May_2021|miRcode|mirCoX|mirzag|RNA22
ZNF483	Q8TF39		hsa-miR-139-5p	0.405931	12	High	BCmicrO|bitargeting_May_2021|DIANA|MBStar|MirAncesTar|miranda_May_2021|miRcode|mirCoX|MiRNATIP|miRTar2GO|mirzag|RNA22
SEPTIN3	Q9UH03		hsa-miR-139-5p	0.405218	8	High	BCmicrO|bitargeting_May_2021|MirAncesTar|miranda_May_2021|miRcode|mirCoX|MirSNPInTarget|mirzag
ABHD6	Q9BV23		hsa-miR-139-5p	0.405028	11	High	BCmicrO|bitargeting_May_2021|CoMeTa|DIANA|MirAncesTar|miranda_May_2021|miRcode|mirCoX|mirzag|PITA_May_2021|RNA22
ANKRD12	Q6UB98		hsa-miR-139-5p	0.404991	9	High	BCmicrO|bitargeting_May_2021|MBStar|MirAncesTar|miRcode|mirCoX|MiRNATIP|miRTar2GO|MultiMiTar
NAV3	Q8IVL0		hsa-miR-139-5p	0.404424	9	High	BCmicrO|CoMeTa|Cupid|MBStar|MirAncesTar|miranda_May_2021|mirCoX|MiRNATIP|RNA22
UBE2E2	Q96LR5		hsa-miR-139-5p	0.404315	8	High	BCmicrO|bitargeting_May_2021|Cupid|MBStar|MirAncesTar|miRcode|mirCoX|MiRNATIP
SLC31A1	O15431		hsa-miR-139-5p	0.404278	10	High	BCmicrO|bitargeting_May_2021|CoMeTa|MBStar|MirAncesTar|miranda_May_2021|mirCoX|miRTar2GO|MultiMiTar|RNA22
CADM1	Q9BY67		hsa-miR-139-5p	0.404236	8	High	BCmicrO|MBStar|MirAncesTar|miranda_May_2021|miRcode|mirCoX|mirmap_May_2021|TargetScan_v7_2
ST6GAL1	P15907		hsa-miR-139-5p	0.403861	9	High	BCmicrO|bitargeting_May_2021|CoMeTa|DIANA|MBStar|MirAncesTar|miranda_May_2021|miRcode|mirCoX
SLC16A9	Q7RTY1		hsa-miR-139-5p	0.403815	11	High	BCmicrO|bitargeting_May_2021|MBStar|MirAncesTar|miranda_May_2021|mirbase|miRcode|mirCoX|MiRNATIP|MirSNPInTarget|mirzag
PNN	Q9H307		hsa-miR-139-5p	0.403562	11	High	BCmicrO|DIANA|MBStar|MirAncesTar|miranda_May_2021|miRcode|mirCoX|MiRNATIP|mirzag|MultiMiTar|RNA22
SLC35E1	Q96K37		hsa-miR-139-5p	0.403504	11	High	BCmicrO|bitargeting_May_2021|MBStar|MirAncesTar|miranda_May_2021|mirbase|miRcode|mirCoX|miRTar2GO|PITA_May_2021|RNA22
MON2	Q7Z3U7		hsa-miR-139-5p	0.403334	9	High	BCmicrO|MBStar|MirAncesTar|miRcode|mirCoX|MiRNATIP|miRTar2GO|MultiMiTar|RNA22
DOCK9	Q9BZ29		hsa-miR-139-5p	0.403307	7	High	BCmicrO|MBStar|miranda_May_2021|miRcode|mirCoX|miRTar2GO|RNA22
BNC2	Q6ZN30		hsa-miR-139-5p	0.403174	10	High	BCmicrO|MBStar|MirAncesTar|miranda_May_2021|mirCoX|MiRNATIP|MirSNPInTarget|miRTar2GO|MultiMiTar|RNA22
ZFP91	Q96JP5		hsa-miR-139-5p	0.402901	10	High	BCmicrO|MBStar|MirAncesTar|miranda_May_2021|miRcode|mirCoX|MirSNPInTarget|miRTar2GO|mirzag|PITA_May_2021
JADE2	Q9NQC1		hsa-miR-139-5p	0.40288	9	High	BCmicrO|bitargeting_May_2021|CoMeTa|MirAncesTar|miranda_May_2021|mirbase|miRcode|mirCoX|RNA22
YPEL2	Q96QA6		hsa-miR-139-5p	0.402849	10	High	BCmicrO|MBStar|MirAncesTar|miranda_May_2021|miRcode|mirCoX|MiRNATIP|MirSNPInTarget|miRTar2GO|RNA22
GABPAP		Yes	hsa-miR-139-5p	0.402636	8	High	BCmicrO|Cupid|DIANA|MBStar|MirAncesTar|mirCoX|MiRNATIP|MultiMiTar
TRDN	Q13061		hsa-miR-139-5p	0.402496	11	High	BCmicrO|bitargeting_May_2021|MBStar|MirAncesTar|miranda_May_2021|mirbase|miRcode|mirCoX|miRTar2GO|PITA_May_2021|RNA22
TCTN3	Q6NUS6		hsa-miR-139-5p	0.402268	9	High	BCmicrO|CoMeTa|MirAncesTar|miranda_May_2021|mirbase|miRcode|mirCoX|mirzag|RNA22
GTPBP10	A4D1E9		hsa-miR-139-5p	0.401728	10	High	BCmicrO|DIANA|MBStar|MirAncesTar|miranda_May_2021|miRcode|mirCoX|miRTar2GO|PITA_May_2021|RNA22
SLC24A4	Q8NFF2		hsa-miR-139-5p	0.401626	10	High	BCmicrO|bitargeting_May_2021|MBStar|MirAncesTar|miranda_May_2021|miRcode|mirCoX|PITA_May_2021|RNA22|TargetScan_v7_2
TBCEL	Q5QJ74		hsa-miR-139-5p	0.401511	11	High	BCmicrO|bitargeting_May_2021|MBStar|MirAncesTar|miranda_May_2021|miRcode|mirCoX|MiRNATIP|MirTar2|mirzag|RNA22
TNRC6B	Q9UPQ9		hsa-miR-139-5p	0.400354	11	High	BCmicrO|bitargeting_May_2021|MBStar|MirAncesTar|miranda_May_2021|miRcode|mirCoX|MiRNATIP|MirSNPInTarget|mirzag|RNA22
OLA1	Q9NTK5		hsa-miR-139-5p	0.400205	7	High	BCmicrO|MBStar|MirAncesTar|miRcode|mirCoX|MiRNATIP|MultiMiTar
PAQR8	Q8TEZ7		hsa-miR-139-5p	0.400147	11	High	BCmicrO|bitargeting_May_2021|MBStar|MirAncesTar|miranda_May_2021|miRcode|mirCoX|MiRNATIP|mirzag|PITA_May_2021|RNA22
BACE1	P56817		hsa-miR-139-5p	0.3999	11	High	BCmicrO|bitargeting_May_2021|MBStar|MirAncesTar|miranda_May_2021|miRcode|mirCoX|MiRNATIP|miRTar2GO|MultiMiTar|RNA22
PCDHGA10	Q9Y5H3		hsa-miR-139-5p	0.399883	11	High	BCmicrO|bitargeting_May_2021|CoMeTa|DIANA|MirAncesTar|miranda_May_2021|miRcode|mirCoX|miRDB_v6|MiRNATIP|RNA22
NEMP1	O14524		hsa-miR-139-5p	0.399844	9	High	BCmicrO|bitargeting_May_2021|CoMeTa|MBStar|MirAncesTar|miranda_May_2021|mirCoX|miRTar2GO|RNA22
SPICE1	Q8N0Z3		hsa-miR-139-5p	0.399732	11	High	BCmicrO|MBStar|MirAncesTar|miranda_May_2021|miRcode|mirCoX|miRDB_v6|MiRNATIP|MirTar2|mirzag|RNA22
KCNB1	Q14721		hsa-miR-139-5p	0.399547	9	High	BCmicrO|bitargeting_May_2021|MBStar|MirAncesTar|miranda_May_2021|miRcode|mirCoX|RNA22|TargetScan_v7_2
TMEM245	Q9H330		hsa-miR-139-5p	0.39942	10	High	BCmicrO|bitargeting_May_2021|MBStar|MirAncesTar|miranda_May_2021|miRcode|mirCoX|miRTar2GO|mirzag|RNA22
RPL22L1	Q6P5R6		hsa-miR-139-5p	0.399356	8	High	BCmicrO|MirAncesTar|miranda_May_2021|miRcode|mirCoX|miRDB_v6|MirTar2|mirzag
TAF5L	O75529		hsa-miR-139-5p	0.399296	11	High	BCmicrO|bitargeting_May_2021|MBStar|MirAncesTar|miranda_May_2021|miRcode|mirCoX|MiRNATIP|MirSNPInTarget|mirzag|RNA22
GULP1	Q9UBP9		hsa-miR-139-5p	0.39926	10	High	BCmicrO|DIANA|MBStar|MirAncesTar|miranda_May_2021|miRcode|mirCoX|miRDB_v6|mirzag|RNA22
ASIC1	P78348		hsa-miR-139-5p	0.398902	10	High	BCmicrO|CoMeTa|MBStar|MirAncesTar|miranda_May_2021|miRcode|mirCoX|miRTar2GO|PITA_May_2021|RNA22
GLIPR1L1	Q6UWM5		hsa-miR-139-5p	0.398658	9	High	BCmicrO|MBStar|MirAncesTar|miranda_May_2021|mirbase|miRcode|mirCoX|MirTar2|mirzag
FUT4	P22083		hsa-miR-139-5p	0.398582	9	High	BCmicrO|bitargeting_May_2021|CoMeTa|MBStar|MirAncesTar|miranda_May_2021|miRcode|mirCoX|MiRNATIP
HNRNPK	P61978		hsa-miR-139-5p	0.398543	7	High	BCmicrO|MBStar|MirAncesTar|miRcode|mirCoX|miRTar2GO|RNA22
CDK5R1	Q15078		hsa-miR-139-5p	0.397859	10	High	BCmicrO|bitargeting_May_2021|CoMeTa|MirAncesTar|miranda_May_2021|miRcode|mirCoX|MiRNATIP|miRTar2GO|RNA22
OAS2	P29728		hsa-miR-139-5p	0.397823	10	High	BCmicrO|bitargeting_May_2021|MirAncesTar|miranda_May_2021|miRcode|mirCoX|MiRNATIP|MirSNPInTarget|PITA_May_2021|RNA22
RIMS3	Q9UJD0		hsa-miR-139-5p	0.397693	10	High	BCmicrO|CoMeTa|DIANA|MBStar|MirAncesTar|miranda_May_2021|miRcode|mirCoX|mirzag|RNA22
RHD	Q02161		hsa-miR-139-5p	0.397521	9	High	BCmicrO|CoMeTa|MirAncesTar|miranda_May_2021|miRcode|mirCoX|miRDB_v6|mirzag|PITA_May_2021
HCN4	Q9Y3Q4		hsa-miR-139-5p	0.397516	9	High	BCmicrO|DIANA|MBStar|MirAncesTar|miRcode|mirCoX|mirzag|RNA22|TargetScan_v7_2
UBN2	Q6ZU65		hsa-miR-139-5p	0.397447	9	High	BCmicrO|bitargeting_May_2021|MBStar|MirAncesTar|miranda_May_2021|miRcode|mirCoX|miRTar2GO|RNA22
IPO13	O94829		hsa-miR-139-5p	0.397274	11	High	BCmicrO|bitargeting_May_2021|MirAncesTar|miranda_May_2021|mirbase|miRcode|mirCoX|MiRNATIP|miRTar2GO|mirzag|RNA22
ZNF697	Q5TEC3		hsa-miR-139-5p	0.397227	9	High	BCmicrO|bitargeting_May_2021|MBStar|MirAncesTar|miranda_May_2021|miRcode|mirCoX|miRTar2GO|mirzag
EML5	Q05BV3		hsa-miR-139-5p	0.397226	11	High	BCmicrO|bitargeting_May_2021|MBStar|MirAncesTar|miranda_May_2021|miRcode|mirCoX|MiRNATIP|MirTar2|mirzag|RNA22
CTTNBP2NL	Q9P2B4		hsa-miR-139-5p	0.396864	10	High	BCmicrO|bitargeting_May_2021|MBStar|MirAncesTar|miranda_May_2021|miRcode|mirCoX|mirzag|RNA22|TargetScan_v7_2
SMAD9	O15198		hsa-miR-139-5p	0.396823	11	High	BCmicrO|MBStar|MirAncesTar|miranda_May_2021|miRcode|mirCoX|miRDB_v6|MiRNATIP|MirTar2|mirzag|RNA22
RASA3	Q14644		hsa-miR-139-5p	0.3967	10	High	BCmicrO|MBStar|MirAncesTar|miranda_May_2021|miRcode|mirCoX|miRDB_v6|miRTar2GO|mirzag|RNA22
TMEM30A	Q9NV96		hsa-miR-139-5p	0.396403	7	High	BCmicrO|CoMeTa|MBStar|MirAncesTar|miranda_May_2021|mirCoX|miRTar2GO
ARHGEF10	O15013		hsa-miR-139-5p	0.396368	9	High	BCmicrO|CoMeTa|DIANA|MBStar|MirAncesTar|miranda_May_2021|miRcode|mirCoX|miRTar2GO
KMT2C	Q8NEZ4		hsa-miR-139-5p	0.396342	9	High	BCmicrO|bitargeting_May_2021|MirAncesTar|miranda_May_2021|miRcode|mirCoX|MiRNATIP|MultiMiTar|RNA22
CLN8	Q9UBY8		hsa-miR-139-5p	0.39631	11	High	BCmicrO|bitargeting_May_2021|MBStar|MirAncesTar|miranda_May_2021|miRcode|mirCoX|MirSNPInTarget|miRTar2GO|PITA_May_2021|RNA22
GCLC	P48506		hsa-miR-139-5p	0.396308	7	High	BCmicrO|MBStar|MirAncesTar|miRcode|mirCoX|miRTar2GO|MultiMiTar
PDLIM2	Q96JY6		hsa-miR-139-5p	0.396031	11	High	BCmicrO|bitargeting_May_2021|MBStar|MirAncesTar|miranda_May_2021|miRcode|mirCoX|MirSNPInTarget|miRTar2GO|PITA_May_2021|RNA22
SSH2	Q76I76		hsa-miR-139-5p	0.395807	9	High	BCmicrO|MBStar|MirAncesTar|miranda_May_2021|miRcode|mirCoX|miRTar2GO|PITA_May_2021|RNA22
PPP2R3A	Q06190		hsa-miR-139-5p	0.395746	9	High	BCmicrO|MBStar|MirAncesTar|miranda_May_2021|miRcode|mirCoX|miRDB_v6|MiRNATIP|MultiMiTar
WDR7	Q9Y4E6		hsa-miR-139-5p	0.395729	9	High	BCmicrO|DIANA|MBStar|MirAncesTar|miranda_May_2021|miRcode|mirCoX|MultiMiTar|RNA22
PNPT1	Q8TCS8		hsa-miR-139-5p	0.395395	10	High	BCmicrO|MBStar|MirAncesTar|miranda_May_2021|miRcode|mirCoX|miRTar2GO|mirzag|PITA_May_2021|RNA22
EPB41L1	Q9H4G0		hsa-miR-139-5p	0.395296	9	High	BCmicrO|CoMeTa|MBStar|MirAncesTar|miranda_May_2021|mirCoX|miRTar2GO|MultiMiTar|RNA22
PIP4P2	Q8N4L2		hsa-miR-139-5p	0.395247	10	High	BCmicrO|bitargeting_May_2021|MBStar|MirAncesTar|miranda_May_2021|miRcode|mirCoX|MiRNATIP|miRTar2GO|RNA22
PAX2	Q02962		hsa-miR-139-5p	0.395118	6	High	BCmicrO|CoMeTa|miRcode|mirCoX|RNA22|TargetScan_v7_2
RAB5A	P20339		hsa-miR-139-5p	0.394953	7	High	BCmicrO|bitargeting_May_2021|CoMeTa|MirAncesTar|miranda_May_2021|mirCoX|miRTar2GO
HOXB9	P17482		hsa-miR-139-5p	0.394933	8	High	BCmicrO|MirAncesTar|miranda_May_2021|miRcode|mirCoX|MiRNATIP|miRTar2GO|mirzag
NRG1	Q02297		hsa-miR-139-5p	0.394877	8	High	BCmicrO|Cupid|MBStar|MirAncesTar|miranda_May_2021|miRcode|mirCoX|RNA22
LRP2	P98164		hsa-miR-139-5p	0.394715	10	High	BCmicrO|MirAncesTar|miranda_May_2021|mirbase|miRcode|mirCoX|miRDB_v6|MiRNATIP|mirzag|RNA22
BPNT2	Q9NX62		hsa-miR-139-5p	0.394683	8	High	BCmicrO|MBStar|MirAncesTar|miRcode|mirCoX|miRTar2GO|mirzag|MultiMiTar
SBNO1	A3KN83		hsa-miR-139-5p	0.394551	9	High	DIANA|MBStar|MirAncesTar|miranda_May_2021|miRcode|mirCoX|miRTar2GO|mirzag|RNA22
ITIH5	Q86UX2		hsa-miR-139-5p	0.394492	11	High	BCmicrO|bitargeting_May_2021|MBStar|MirAncesTar|miranda_May_2021|miRcode|mirCoX|MiRNATIP|MirTar2|PITA_May_2021|RNA22
PCDHGB4	Q9UN71		hsa-miR-139-5p	0.394382	11	High	BCmicrO|bitargeting_May_2021|CoMeTa|MBStar|MirAncesTar|miranda_May_2021|miRcode|mirCoX|miRDB_v6|MiRNATIP|RNA22
SON	P18583		hsa-miR-139-5p	0.39438	8	High	BCmicrO|bitargeting_May_2021|CoMeTa|MirAncesTar|miranda_May_2021|miRcode|mirCoX|RNA22
LPCAT1	Q8NF37		hsa-miR-139-5p	0.394115	10	High	BCmicrO|DIANA|MBStar|MirAncesTar|miranda_May_2021|miRcode|mirCoX|MiRNATIP|miRTar2GO|mirzag
SASH1	O94885		hsa-miR-139-5p	0.394089	8	High	BCmicrO|bitargeting_May_2021|CoMeTa|MirAncesTar|miranda_May_2021|miRcode|mirCoX|RNA22
MOCS2	O96007		hsa-miR-139-5p	0.393809	9	High	BCmicrO|MBStar|MirAncesTar|miranda_May_2021|mirbase|miRcode|mirCoX|miRTar2GO|mirzag
ZNF280A	P59817		hsa-miR-139-5p	0.39359	8	High	BCmicrO|bitargeting_May_2021|CoMeTa|MirAncesTar|miranda_May_2021|mirbase|miRcode|mirCoX
FCMR	O60667		hsa-miR-139-5p	0.393547	10	High	BCmicrO|bitargeting_May_2021|CoMeTa|MBStar|MirAncesTar|miranda_May_2021|mirbase|mirCoX|miRTar2GO|RNA22
KSR2	Q6VAB6		hsa-miR-139-5p	0.393415	11	High	BCmicrO|bitargeting_May_2021|DIANA|MBStar|MirAncesTar|miranda_May_2021|miRcode|mirCoX|MiRNATIP|PITA_May_2021|RNA22
ZCCHC3	Q9NUD5		hsa-miR-139-5p	0.393324	9	High	BCmicrO|MBStar|MirAncesTar|miranda_May_2021|miRcode|mirCoX|MiRNATIP|MirSNPInTarget|mirzag
SGTB	Q96EQ0		hsa-miR-139-5p	0.393273	11	High	BCmicrO|DIANA|MBStar|MirAncesTar|miranda_May_2021|miRcode|mirCoX|mirmap_May_2021|MiRNATIP|miRTar2GO|RNA22
TRAK2	O60296		hsa-miR-139-5p	0.393246	8	High	BCmicrO|CoMeTa|MBStar|MirAncesTar|miranda_May_2021|miRcode|mirCoX|MiRNATIP
SMAD7	O15105		hsa-miR-139-5p	0.393021	8	High	BCmicrO|bitargeting_May_2021|CoMeTa|MirAncesTar|miranda_May_2021|mirCoX|miRTar2GO|MultiMiTar
CDCA8	Q53HL2		hsa-miR-139-5p	0.392984	9	High	BCmicrO|DIANA|MirAncesTar|miranda_May_2021|mirbase|miRcode|mirCoX|miRTar2GO|mirzag
TRMT1L	Q7Z2T5		hsa-miR-139-5p	0.392894	8	High	BCmicrO|CoMeTa|MBStar|MirAncesTar|miranda_May_2021|miRcode|mirCoX|mirzag
FLT1	P17948		hsa-miR-139-5p	0.392708	11	High	BCmicrO|MBStar|MirAncesTar|miranda_May_2021|miRcode|mirCoX|miRDB_v6|MiRNATIP|MirTar2|mirzag|RNA22
SMOX	Q9NWM0		hsa-miR-139-5p	0.392681	8	High	BCmicrO|MBStar|MirAncesTar|mirbase|miRcode|mirCoX|miRDB_v6|mirzag
AFAP1L2	Q8N4X5		hsa-miR-139-5p	0.392593	9	High	BCmicrO|MBStar|MirAncesTar|miranda_May_2021|miRcode|mirCoX|MirTar2|mirzag|RNA22
ZNF665	Q9H7R5		hsa-miR-139-5p	0.392178	11	High	BCmicrO|bitargeting_May_2021|MBStar|MirAncesTar|miranda_May_2021|miRcode|mirCoX|MirTar2|mirzag|PITA_May_2021|RNA22
MED23	Q9ULK4		hsa-miR-139-5p	0.391766	10	High	BCmicrO|bitargeting_May_2021|MBStar|MirAncesTar|miranda_May_2021|mirbase|miRcode|mirCoX|MirSNPInTarget|mirzag
ZFHX4	Q86UP3		hsa-miR-139-5p	0.391532	8	High	BCmicrO|CoMeTa|MBStar|MirAncesTar|miranda_May_2021|mirCoX|miRTar2GO|MultiMiTar
C16orf72	Q14CZ0		hsa-miR-139-5p	0.391503	7	High	BCmicrO|CoMeTa|MirAncesTar|miranda_May_2021|miRcode|mirCoX|MiRNATIP
EEA1	Q15075		hsa-miR-139-5p	0.391356	8	High	BCmicrO|MBStar|MirAncesTar|miRcode|mirCoX|miRDB_v6|mirzag|MultiMiTar
SPOCK3	Q9BQ16		hsa-miR-139-5p	0.391298	8	High	BCmicrO|CoMeTa|MBStar|MirAncesTar|miranda_May_2021|miRcode|mirCoX|mirzag
CASK	O14936		hsa-miR-139-5p	0.391108	10	High	BCmicrO|MBStar|MirAncesTar|miranda_May_2021|miRcode|mirCoX|MiRNATIP|MirSNPInTarget|miRTar2GO|RNA22
EMX2	Q04743		hsa-miR-139-5p	0.390897	8	High	BCmicrO|DIANA|MBStar|MirAncesTar|miranda_May_2021|miRcode|mirCoX|mirzag
ARHGEF7	Q14155		hsa-miR-139-5p	0.390793	11	High	BCmicrO|bitargeting_May_2021|MBStar|MirAncesTar|miranda_May_2021|miRcode|mirCoX|MiRNATIP|miRTar2GO|mirzag|RNA22
RPL15	P61313		hsa-miR-139-5p	0.390631	10	High	BCmicrO|MBStar|MirAncesTar|miranda_May_2021|miRcode|mirCoX|MiRNATIP|miRTar2GO|mirzag|PITA_May_2021
CASR	P41180		hsa-miR-139-5p	0.390604	9	High	BCmicrO|CoMeTa|MirAncesTar|miranda_May_2021|miRcode|mirCoX|MiRNATIP|PITA_May_2021|RNA22
RPS6KA3	P51812		hsa-miR-139-5p	0.390402	9	High	BCmicrO|MirAncesTar|miranda_May_2021|miRcode|mirCoX|miRTar2GO|MultiMiTar|PITA_May_2021|RNA22
FUT9	Q9Y231		hsa-miR-139-5p	0.390369	11	High	BCmicrO|bitargeting_May_2021|MBStar|MirAncesTar|miranda_May_2021|mirCoX|MiRNATIP|MirSNPInTarget|MirTar2|mirzag|PITA_May_2021
EIF3B	P55884		hsa-miR-139-5p	0.390314	9	High	BCmicrO|CoMeTa|MBStar|MirAncesTar|miranda_May_2021|mirbase|miRcode|mirCoX|miRTar2GO
NF2	P35240		hsa-miR-139-5p	0.390227	10	High	BCmicrO|bitargeting_May_2021|MBStar|MirAncesTar|miRcode|mirCoX|MirSNPInTarget|miRTar2GO|mirzag|RNA22
AQR	O60306		hsa-miR-139-5p	0.390015	9	High	BCmicrO|bitargeting_May_2021|CoMeTa|MirAncesTar|miranda_May_2021|mirbase|miRcode|mirCoX|MiRNATIP
SPOPL	Q6IQ16		hsa-miR-139-5p	0.389877	8	High	BCmicrO|MBStar|MirAncesTar|miranda_May_2021|miRcode|mirCoX|miRTar2GO|RNA22
ARIH2	O95376		hsa-miR-139-5p	0.389763	11	High	BCmicrO|bitargeting_May_2021|CoMeTa|MBStar|MirAncesTar|miranda_May_2021|miRcode|mirCoX|MiRNATIP|mirzag|RNA22
ST13	P50502		hsa-miR-139-5p	0.389756	8	High	BCmicrO|CoMeTa|MirAncesTar|miranda_May_2021|miRcode|mirCoX|MiRNATIP|mirzag
SLC39A14	Q15043		hsa-miR-139-5p	0.389748	10	High	BCmicrO|bitargeting_May_2021|MirAncesTar|miranda_May_2021|miRcode|mirCoX|MiRNATIP|miRTar2GO|mirzag|PITA_May_2021
TEX2	Q8IWB9		hsa-miR-139-5p	0.389668	12	High	BCmicrO|bitargeting_May_2021|MBStar|MirAncesTar|miranda_May_2021|mirbase|miRcode|mirCoX|MiRNATIP|MirSNPInTarget|mirzag|RNA22
DYNC2LI1	Q8TCX1		hsa-miR-139-5p	0.389635	10	High	BCmicrO|DIANA|MBStar|miranda_May_2021|mirbase|miRcode|mirCoX|MiRNATIP|miRTar2GO|PITA_May_2021
ETF1	P62495		hsa-miR-139-5p	0.389517	10	High	BCmicrO|DIANA|MBStar|MirAncesTar|miranda_May_2021|miRcode|mirCoX|MiRNATIP|miRTar2GO|RNA22
SEC24C	P53992		hsa-miR-139-5p	0.389272	9	High	BCmicrO|bitargeting_May_2021|MirAncesTar|miranda_May_2021|miRcode|mirCoX|miRTar2GO|PITA_May_2021|RNA22
IQCH	Q86VS3		hsa-miR-139-5p	0.389263	11	High	BCmicrO|bitargeting_May_2021|CoMeTa|DIANA|MBStar|MirAncesTar|miranda_May_2021|miRcode|mirCoX|mirzag|RNA22
PPP1R13B	Q96KQ4		hsa-miR-139-5p	0.389196	12	High	BCmicrO|bitargeting_May_2021|MBStar|MirAncesTar|miranda_May_2021|miRcode|mirCoX|mirmap_May_2021|MiRNATIP|mirzag|PITA_May_2021|RNA22
SEL1L	Q9UBV2		hsa-miR-139-5p	0.389117	9	High	BCmicrO|CoMeTa|MBStar|MirAncesTar|miranda_May_2021|mirCoX|MiRNATIP|miRTar2GO|RNA22
ZCCHC9	Q8N567		hsa-miR-139-5p	0.388889	10	High	BCmicrO|DIANA|MBStar|MirAncesTar|miranda_May_2021|mirbase|miRcode|mirCoX|miRTar2GO|RNA22
MAPK1	P28482		hsa-miR-139-5p	0.388608	11	High	BCmicrO|bitargeting_May_2021|MBStar|MirAncesTar|miranda_May_2021|mirCoX|MiRNATIP|miRTar2GO|MultiMiTar|PITA_May_2021|RNA22
ATXN7L1	Q9ULK2		hsa-miR-139-5p	0.388326	12	High	BCmicrO|MBStar|MirAncesTar|miranda_May_2021|mirbase|miRcode|mirCoX|MiRNATIP|miRTar2GO|mirzag|PITA_May_2021|RNA22
TM7SF3	Q9NS93		hsa-miR-139-5p	0.388301	9	High	BCmicrO|MBStar|MirAncesTar|miranda_May_2021|miRcode|mirCoX|miRTar2GO|MirTar2|mirzag
PEAK1	Q9H792		hsa-miR-139-5p	0.388223	10	High	BCmicrO|DIANA|MBStar|MirAncesTar|miranda_May_2021|mirCoX|MiRNATIP|MirSNPInTarget|miRTar2GO|RNA22
MAN1A2	O60476		hsa-miR-139-5p	0.388203	9	Medium	BCmicrO|MBStar|MirAncesTar|miranda_May_2021|miRcode|mirCoX|MiRNATIP|miRTar2GO|mirzag
PALS1	Q8N3R9		hsa-miR-139-5p	0.388099	8	Medium	BCmicrO|bitargeting_May_2021|MBStar|MirAncesTar|miRcode|mirCoX|miRTar2GO|MultiMiTar
ZC3H12C	Q9C0D7		hsa-miR-139-5p	0.388028	10	Medium	BCmicrO|MBStar|MirAncesTar|miranda_May_2021|miRcode|mirCoX|MiRNATIP|miRTar2GO|mirzag|RNA22
MSH6	P52701		hsa-miR-139-5p	0.388	9	Medium	BCmicrO|bitargeting_May_2021|MirAncesTar|miranda_May_2021|miRcode|mirCoX|MiRNATIP|RNA22|TargetScan_v7_2
AK4	P27144		hsa-miR-139-5p	0.387786	12	Medium	BCmicrO|bitargeting_May_2021|MBStar|MirAncesTar|miranda_May_2021|miRcode|mirCoX|MiRNATIP|MirSNPInTarget|MirTar2|mirzag|RNA22
BTG1	P62324		hsa-miR-139-5p	0.387666	8	Medium	BCmicrO|CoMeTa|MBStar|MirAncesTar|miranda_May_2021|mirCoX|MiRNATIP|miRTar2GO
TBC1D2B	Q9UPU7		hsa-miR-139-5p	0.387566	9	Medium	BCmicrO|MBStar|MirAncesTar|miranda_May_2021|miRcode|mirCoX|MiRNATIP|miRTar2GO|RNA22
RAB15	P59190		hsa-miR-139-5p	0.387507	9	Medium	BCmicrO|CoMeTa|MBStar|MirAncesTar|miranda_May_2021|miRcode|mirCoX|miRTar2GO|RNA22
KLHL29	Q96CT2		hsa-miR-139-5p	0.387445	7	Medium	CoMeTa|MBStar|miranda_May_2021|miRcode|mirCoX|miRTar2GO|RNA22
LDHB	P07195		hsa-miR-139-5p	0.387247	8	Medium	BCmicrO|MBStar|MirAncesTar|mirbase|miRcode|mirCoX|miRDB_v6|miRTar2GO
SPSB1	Q96BD6		hsa-miR-139-5p	0.387168	8	Medium	BCmicrO|Cupid|MirAncesTar|miRcode|mirCoX|miRTar2GO|mirzag|RNA22
ULK2	Q8IYT8		hsa-miR-139-5p	0.387041	10	Medium	BCmicrO|CoMeTa|MBStar|MirAncesTar|miranda_May_2021|miRcode|mirCoX|MiRNATIP|mirzag|RNA22
CHIC1	Q5VXU3		hsa-miR-139-5p	0.386935	8	Medium	BCmicrO|DIANA|MBStar|MirAncesTar|miranda_May_2021|miRcode|mirCoX|miRTar2GO
B3GAT2	Q9NPZ5		hsa-miR-139-5p	0.38684	8	Medium	BCmicrO|DIANA|MirAncesTar|miranda_May_2021|miRcode|mirCoX|RNA22|TargetScan_v7_2
TP53INP1	Q96A56		hsa-miR-139-5p	0.386819	10	Medium	BCmicrO|bitargeting_May_2021|MBStar|MirAncesTar|miranda_May_2021|mirCoX|miRTar2GO|MultiMiTar|PITA_May_2021|RNA22
WDR44	Q5JSH3		hsa-miR-139-5p	0.386671	8	Medium	BCmicrO|Cupid|MBStar|MirAncesTar|miRcode|mirCoX|MultiMiTar|RNA22
COL6A3	P12111		hsa-miR-139-5p	0.386666	9	Medium	BCmicrO|CoMeTa|MBStar|MirAncesTar|miranda_May_2021|miRcode|mirCoX|mirzag|RNA22
NGFR	P08138		hsa-miR-139-5p	0.386603	9	Medium	BCmicrO|bitargeting_May_2021|CoMeTa|MBStar|MirAncesTar|miranda_May_2021|miRcode|mirCoX|RNA22
IPPK	Q9H8X2		hsa-miR-139-5p	0.386469	10	Medium	BCmicrO|MBStar|MirAncesTar|mirbase|miRcode|mirCoX|MiRNATIP|miRTar2GO|mirzag|RNA22
ARL4D	P49703		hsa-miR-139-5p	0.386181	9	Medium	BCmicrO|bitargeting_May_2021|CoMeTa|MBStar|MirAncesTar|miranda_May_2021|miRcode|mirCoX|mirzag
PRKG2	Q13237		hsa-miR-139-5p	0.386175	9	Medium	BCmicrO|bitargeting_May_2021|CoMeTa|MBStar|MirAncesTar|miranda_May_2021|mirbase|miRcode|mirCoX
ZNF280B	Q86YH2		hsa-miR-139-5p	0.386171	10	Medium	BCmicrO|CoMeTa|MBStar|MirAncesTar|miranda_May_2021|miRcode|mirCoX|miRDB_v6|MiRNATIP|mirzag
YTHDC1	Q96MU7		hsa-miR-139-5p	0.386021	9	Medium	BCmicrO|MBStar|MirAncesTar|miRcode|mirCoX|MiRNATIP|MirSNPInTarget|miRTar2GO|mirzag
NPR3	P17342		hsa-miR-139-5p	0.38601	10	Medium	BCmicrO|Cupid|DIANA|MBStar|MirAncesTar|miRcode|mirCoX|MiRNATIP|mirzag|RNA22
ZNF677	Q86XU0		hsa-miR-139-5p	0.386003	8	Medium	BCmicrO|DIANA|MirAncesTar|miranda_May_2021|miRcode|mirCoX|miRDB_v6|mirzag
ASAP1	Q9ULH1		hsa-miR-139-5p	0.385826	11	Medium	BCmicrO|bitargeting_May_2021|DIANA|MBStar|MirAncesTar|miranda_May_2021|miRcode|mirCoX|MiRNATIP|miRTar2GO|RNA22
FGF18	O76093		hsa-miR-139-5p	0.385623	8	Medium	BCmicrO|CoMeTa|MirAncesTar|miranda_May_2021|mirbase|miRcode|mirCoX|MirSNPInTarget
FBLN1	P23142		hsa-miR-139-5p	0.385401	9	Medium	BCmicrO|bitargeting_May_2021|MirAncesTar|miranda_May_2021|mirbase|miRcode|mirCoX|miRTar2GO|mirzag
NISCH	Q9Y2I1		hsa-miR-139-5p	0.385348	10	Medium	BCmicrO|bitargeting_May_2021|MirAncesTar|miranda_May_2021|mirbase|miRcode|mirCoX|MiRNATIP|miRTar2GO|RNA22
IL17RD	Q8NFM7		hsa-miR-139-5p	0.385341	10	Medium	BCmicrO|bitargeting_May_2021|MBStar|MirAncesTar|miranda_May_2021|miRcode|mirCoX|MiRNATIP|MultiMiTar|RNA22
MXD1	Q05195		hsa-miR-139-5p	0.385285	10	Medium	BCmicrO|DIANA|MBStar|MirAncesTar|miranda_May_2021|miRcode|mirCoX|miRTar2GO|mirzag|RNA22
SHOX	O15266		hsa-miR-139-5p	0.385258	8	Medium	BCmicrO|MirAncesTar|miranda_May_2021|mirCoX|miRDB_v6|MirSNPInTarget|MirTar2|mirzag
NCAN	O14594		hsa-miR-139-5p	0.385235	10	Medium	BCmicrO|CoMeTa|MBStar|MirAncesTar|miranda_May_2021|miRcode|mirCoX|MiRNATIP|mirzag|RNA22
ZNF347	Q96SE7		hsa-miR-139-5p	0.385146	10	Medium	BCmicrO|DIANA|MBStar|MirAncesTar|miranda_May_2021|miRcode|mirCoX|MirTar2|mirzag|RNA22
GPR63	Q9BZJ6		hsa-miR-139-5p	0.384968	10	Medium	BCmicrO|bitargeting_May_2021|MBStar|MirAncesTar|miranda_May_2021|mirbase|mirCoX|MiRNATIP|miRTar2GO|MultiMiTar
PDE10A	Q9Y233		hsa-miR-139-5p	0.384822	10	Medium	BCmicrO|bitargeting_May_2021|Cupid|MBStar|MirAncesTar|miranda_May_2021|miRcode|mirCoX|PITA_May_2021|RNA22
SRPRA	P08240		hsa-miR-139-5p	0.384741	9	Medium	BCmicrO|bitargeting_May_2021|CoMeTa|MBStar|MirAncesTar|miranda_May_2021|mirCoX|miRTar2GO|RNA22
FAM168A	Q92567		hsa-miR-139-5p	0.384702	7	Medium	BCmicrO|MirAncesTar|miranda_May_2021|miRcode|mirCoX|RNA22|TargetScan_v7_2
WDR33	Q9C0J8		hsa-miR-139-5p	0.384403	11	Medium	BCmicrO|bitargeting_May_2021|MBStar|MirAncesTar|miranda_May_2021|miRcode|mirCoX|miRTar2GO|mirzag|PITA_May_2021|RNA22
ZBTB47	Q9UFB7		hsa-miR-139-5p	0.384349	10	Medium	BCmicrO|bitargeting_May_2021|MBStar|MirAncesTar|miranda_May_2021|miRcode|mirCoX|miRTar2GO|PITA_May_2021|RNA22
RASSF3	Q86WH2		hsa-miR-139-5p	0.384191	9	Medium	BCmicrO|DIANA|MBStar|MirAncesTar|miRcode|mirCoX|miRDB_v6|miRTar2GO|mirzag
NCAM1	P13591		hsa-miR-139-5p	0.38353	10	Medium	BCmicrO|bitargeting_May_2021|CoMeTa|MBStar|MirAncesTar|miranda_May_2021|mirCoX|MiRNATIP|PITA_May_2021|RNA22
RETREG2	Q8NC44		hsa-miR-139-5p	0.38353	9	Medium	BCmicrO|CoMeTa|MirAncesTar|miranda_May_2021|miRcode|mirCoX|mirzag|PITA_May_2021|RNA22
LCORL	Q8N3X6		hsa-miR-139-5p	0.383454	11	Medium	BCmicrO|bitargeting_May_2021|MBStar|MirAncesTar|miranda_May_2021|miRcode|mirCoX|MiRNATIP|MirSNPInTarget|mirzag|RNA22
EPAS1	Q99814		hsa-miR-139-5p	0.383364	9	Medium	BCmicrO|bitargeting_May_2021|CoMeTa|MBStar|MirAncesTar|miranda_May_2021|mirCoX|MiRNATIP|miRTar2GO
RPS24	P62847		hsa-miR-139-5p	0.383285	11	Medium	BCmicrO|bitargeting_May_2021|MBStar|MirAncesTar|miranda_May_2021|mirbase|miRcode|mirCoX|MiRNATIP|miRTar2GO|RNA22
AGO1	Q9UL18		hsa-miR-139-5p	0.382876	10	Medium	BCmicrO|bitargeting_May_2021|MBStar|MirAncesTar|miranda_May_2021|miRcode|mirCoX|MiRNATIP|miRTar2GO|RNA22
TAF13	Q15543		hsa-miR-139-5p	0.382629	7	Medium	BCmicrO|MirAncesTar|miranda_May_2021|mirbase|miRcode|mirCoX|TargetScan_v7_2
PCDHB14	Q9Y5E9		hsa-miR-139-5p	0.382433	10	Medium	BCmicrO|bitargeting_May_2021|MirAncesTar|miranda_May_2021|mirbase|miRcode|mirCoX|miRDB_v6|mirzag|RNA22
IL16	Q14005		hsa-miR-139-5p	0.382335	9	Medium	BCmicrO|MBStar|MirAncesTar|miranda_May_2021|miRcode|mirCoX|miRTar2GO|mirzag|RNA22
GIGYF2	Q6Y7W6		hsa-miR-139-5p	0.382117	9	Medium	BCmicrO|CoMeTa|MBStar|MirAncesTar|miranda_May_2021|miRcode|mirCoX|miRTar2GO|RNA22
SDC1	P18827		hsa-miR-139-5p	0.382088	7	Medium	BCmicrO|MirAncesTar|miranda_May_2021|miRcode|mirCoX|miRTar2GO|PACCMIT
SLC17A4	Q9Y2C5		hsa-miR-139-5p	0.382007	9	Medium	BCmicrO|MirAncesTar|miranda_May_2021|miRcode|mirCoX|MiRNATIP|MirSNPInTarget|MirTar2|mirzag
DSN1	Q9H410		hsa-miR-139-5p	0.38199	11	Medium	BCmicrO|bitargeting_May_2021|MBStar|MirAncesTar|miranda_May_2021|mirbase|miRcode|mirCoX|MiRNATIP|mirzag|PITA_May_2021
COL4A4	P53420		hsa-miR-139-5p	0.38177	9	Medium	BCmicrO|CoMeTa|MirAncesTar|miranda_May_2021|miRcode|mirCoX|MiRNATIP|mirzag|RNA22
SLC25A4	P12235		hsa-miR-139-5p	0.381037	11	Medium	BCmicrO|MirAncesTar|miranda_May_2021|mirCoX|miRDB_v6|MiRNATIP|MirSNPInTarget|MirTar2|mirzag|PITA_May_2021|RNA22
ANKLE2	Q86XL3		hsa-miR-139-5p	0.380904	11	Medium	BCmicrO|bitargeting_May_2021|MirAncesTar|miranda_May_2021|miRcode|mirCoX|mirmap_May_2021|MiRNATIP|MirSNPInTarget|miRTar2GO|RNA22
EML1	O00423		hsa-miR-139-5p	0.380792	9	Medium	BCmicrO|DIANA|MBStar|MirAncesTar|miranda_May_2021|miRcode|mirCoX|MirSNPInTarget|mirzag
FHL5	Q5TD97		hsa-miR-139-5p	0.380672	9	Medium	BCmicrO|MBStar|MirAncesTar|miranda_May_2021|miRcode|mirCoX|MiRNATIP|MirTar2|mirzag
RCAN1	P53805		hsa-miR-139-5p	0.380661	10	Medium	BCmicrO|MBStar|MirAncesTar|miranda_May_2021|miRcode|mirCoX|MiRNATIP|miRTar2GO|mirzag|RNA22
ZKSCAN8	Q15776		hsa-miR-139-5p	0.380587	10	Medium	BCmicrO|MBStar|MirAncesTar|miranda_May_2021|miRcode|mirCoX|MiRNATIP|miRTar2GO|mirzag|RNA22
PCDHGA3	Q9Y5H0		hsa-miR-139-5p	0.380357	9	Medium	BCmicrO|bitargeting_May_2021|CoMeTa|MirAncesTar|miranda_May_2021|miRcode|mirCoX|miRDB_v6|RNA22
PTPN14	Q15678		hsa-miR-139-5p	0.380004	9	Medium	BCmicrO|MBStar|MirAncesTar|miranda_May_2021|miRcode|mirCoX|miRTar2GO|PITA_May_2021|RNA22
SUZ12	Q15022		hsa-miR-139-5p	0.379881	7	Medium	BCmicrO|CoMeTa|MirAncesTar|miranda_May_2021|mirCoX|miRTar2GO|RNA22
BET1	O15155		hsa-miR-139-5p	0.379785	12	Medium	BCmicrO|bitargeting_May_2021|MBStar|MirAncesTar|miranda_May_2021|mirbase|miRcode|mirCoX|MiRNATIP|miRTar2GO|PITA_May_2021|RNA22
KDM5B	Q9UGL1		hsa-miR-139-5p	0.379596	9	Medium	BCmicrO|DIANA|MirAncesTar|miranda_May_2021|miRcode|mirCoX|miRTar2GO|mirzag|PITA_May_2021
LNPK	Q9C0E8		hsa-miR-139-5p	0.379533	8	Medium	BCmicrO|MBStar|MirAncesTar|miRcode|mirCoX|miRTar2GO|mirzag|RNA22
ATP1B3	P54709		hsa-miR-139-5p	0.379061	8	Medium	BCmicrO|CoMeTa|MirAncesTar|miranda_May_2021|miRcode|mirCoX|MiRNATIP|mirzag
FOXL2	P58012		hsa-miR-139-5p	0.379028	9	Medium	BCmicrO|CoMeTa|MBStar|MirAncesTar|miranda_May_2021|miRcode|mirCoX|mirzag|RNA22
GOLGA8A	A7E2F4		hsa-miR-139-5p	0.37894	9	Medium	BCmicrO|bitargeting_May_2021|MBStar|MirAncesTar|miranda_May_2021|mirCoX|MirSNPInTarget|miRTar2GO|MultiMiTar
TMEM168	Q9H0V1		hsa-miR-139-5p	0.378731	8	Medium	BCmicrO|CoMeTa|MBStar|MirAncesTar|miranda_May_2021|mirCoX|miRTar2GO|RNA22
KDM2A	Q9Y2K7		hsa-miR-139-5p	0.378643	8	Medium	BCmicrO|CoMeTa|MBStar|MirAncesTar|miRcode|mirCoX|miRTar2GO|RNA22
CAMK2N1	Q7Z7J9		hsa-miR-139-5p	0.378605	7	Medium	BCmicrO|Cupid|MirAncesTar|miRcode|mirCoX|mirzag|RNA22
ZFP90	Q8TF47		hsa-miR-139-5p	0.378599	10	Medium	BCmicrO|DIANA|MBStar|MirAncesTar|miranda_May_2021|miRcode|mirCoX|miRDB_v6|mirzag|RNA22
MAGI3	Q5TCQ9		hsa-miR-139-5p	0.378501	7	Medium	BCmicrO|Cupid|MBStar|MirAncesTar|miRcode|mirCoX|mirzag
MAPK1IP1L	Q8NDC0		hsa-miR-139-5p	0.378271	9	Medium	BCmicrO|MBStar|MirAncesTar|miranda_May_2021|mirCoX|MiRNATIP|miRTar2GO|MultiMiTar|RNA22
LRRC8B	Q6P9F7		hsa-miR-139-5p	0.378155	10	Medium	BCmicrO|MBStar|MirAncesTar|miranda_May_2021|miRcode|mirCoX|MiRNATIP|miRTar2GO|mirzag|RNA22
TTC19	Q6DKK2		hsa-miR-139-5p	0.377525	9	Medium	BCmicrO|MirAncesTar|miranda_May_2021|miRcode|mirCoX|mirmap_May_2021|MiRNATIP|MirTar2|mirzag
PGR	P06401		hsa-miR-139-5p	0.377296	11	Medium	BCmicrO|bitargeting_May_2021|MBStar|MirAncesTar|miranda_May_2021|miRcode|mirCoX|miRDB_v6|MiRNATIP|mirzag|RNA22
FSCB	Q5H9T9		hsa-miR-139-5p	0.37723	8	Medium	BCmicrO|MirAncesTar|miranda_May_2021|miRcode|mirCoX|MirTar2|mirzag|RNA22
ENDOU	P21128		hsa-miR-139-5p	0.37722	8	Medium	BCmicrO|CoMeTa|MBStar|MirAncesTar|miranda_May_2021|miRcode|mirCoX|mirzag
IRGQ	Q8WZA9		hsa-miR-139-5p	0.377129	11	Medium	BCmicrO|bitargeting_May_2021|MBStar|MirAncesTar|miranda_May_2021|miRcode|mirCoX|MiRNATIP|MirSNPInTarget|miRTar2GO|RNA22
TMEM51	Q9NW97		hsa-miR-139-5p	0.376922	9	Medium	BCmicrO|bitargeting_May_2021|MirAncesTar|miranda_May_2021|mirbase|miRcode|mirCoX|MirTar2|mirzag
TCEANC	Q8N8B7		hsa-miR-139-5p	0.376813	9	Medium	BCmicrO|DIANA|MirAncesTar|miranda_May_2021|miRcode|mirCoX|miRDB_v6|MirSNPInTarget|mirzag
TGFBR3	Q03167		hsa-miR-139-5p	0.37676	10	Medium	BCmicrO|bitargeting_May_2021|DIANA|MBStar|MirAncesTar|miranda_May_2021|miRcode|mirCoX|MiRNATIP|MirSNPInTarget
ACAT1	P24752		hsa-miR-139-5p	0.376599	9	Medium	BCmicrO|bitargeting_May_2021|MBStar|MirAncesTar|mirbase|miRcode|mirCoX|MiRNATIP|miRTar2GO
TAF4B	Q92750		hsa-miR-139-5p	0.37604	9	Medium	BCmicrO|bitargeting_May_2021|CoMeTa|MBStar|MirAncesTar|miranda_May_2021|miRcode|mirCoX|RNA22
MED13	Q9UHV7		hsa-miR-139-5p	0.376033	7	Medium	BCmicrO|MirAncesTar|miRcode|mirCoX|miRTar2GO|MultiMiTar|RNA22
TAC3	Q9UHF0		hsa-miR-139-5p	0.375971	10	Medium	BCmicrO|CoMeTa|MBStar|MirAncesTar|miranda_May_2021|mirbase|miRcode|mirCoX|MiRNATIP|mirzag
ADCY2	Q08462		hsa-miR-139-5p	0.375934	8	Medium	BCmicrO|MBStar|MirAncesTar|miranda_May_2021|miRcode|mirCoX|PITA_May_2021|RNA22
MRFAP1L1	Q96HT8		hsa-miR-139-5p	0.375875	7	Medium	BCmicrO|CoMeTa|DIANA|MirAncesTar|miranda_May_2021|miRcode|mirCoX
PCGF5	Q86SE9		hsa-miR-139-5p	0.375829	10	Medium	BCmicrO|DIANA|MBStar|MirAncesTar|miranda_May_2021|miRcode|mirCoX|MiRNATIP|miRTar2GO|RNA22
PPP1R9A	Q9ULJ8		hsa-miR-139-5p	0.375578	9	Medium	BCmicrO|CoMeTa|MBStar|MirAncesTar|miranda_May_2021|miRcode|mirCoX|mirmap_May_2021|RNA22
PCNP	Q8WW12		hsa-miR-139-5p	0.375493	8	Medium	BCmicrO|bitargeting_May_2021|CoMeTa|MBStar|MirAncesTar|miranda_May_2021|mirbase|mirCoX
LSAMP	Q13449		hsa-miR-139-5p	0.375479	9	Medium	BCmicrO|bitargeting_May_2021|MBStar|MirAncesTar|miranda_May_2021|mirCoX|mirzag|PITA_May_2021|TargetScan_v7_2
FREM2	Q5SZK8		hsa-miR-139-5p	0.375427	9	Medium	BCmicrO|MBStar|MirAncesTar|miranda_May_2021|miRcode|mirCoX|mirzag|PACCMIT|PITA_May_2021
AHRR	A9YTQ3		hsa-miR-139-5p	0.375392	9	Medium	BCmicrO|bitargeting_May_2021|MBStar|MirAncesTar|miranda_May_2021|miRcode|mirCoX|MiRNATIP|miRTar2GO
ALKBH1	Q13686		hsa-miR-139-5p	0.375331	9	Medium	BCmicrO|MirAncesTar|miranda_May_2021|miRcode|mirCoX|MirSNPInTarget|MirTar2|mirzag|RNA22
PCDH19	Q8TAB3		hsa-miR-139-5p	0.375161	9	Medium	BCmicrO|MBStar|MirAncesTar|miranda_May_2021|miRcode|mirCoX|mirzag|MultiMiTar|PITA_May_2021
KCTD16	Q68DU8		hsa-miR-139-5p	0.375124	7	Medium	BCmicrO|MirAncesTar|miranda_May_2021|miRcode|mirCoX|RNA22|TargetScan_v7_2
ADAMTS6	Q9UKP5		hsa-miR-139-5p	0.374965	10	Medium	BCmicrO|bitargeting_May_2021|CoMeTa|MBStar|MirAncesTar|miranda_May_2021|mirbase|mirCoX|MiRNATIP|RNA22
SNX30	Q5VWJ9		hsa-miR-139-5p	0.374737	9	Medium	BCmicrO|MBStar|MirAncesTar|miranda_May_2021|miRcode|mirCoX|MiRNATIP|miRTar2GO|PITA_May_2021
CTNND2	Q9UQB3		hsa-miR-139-5p	0.374546	9	Medium	BCmicrO|CoMeTa|DIANA|MBStar|MirAncesTar|miranda_May_2021|miRcode|mirCoX|RNA22
GNA13	Q14344		hsa-miR-139-5p	0.374476	10	Medium	BCmicrO|DIANA|MBStar|MirAncesTar|miranda_May_2021|miRcode|mirCoX|miRTar2GO|mirzag|RNA22
NAA25	Q14CX7		hsa-miR-139-5p	0.374414	10	Medium	BCmicrO|bitargeting_May_2021|DIANA|MirAncesTar|miranda_May_2021|miRcode|mirCoX|MiRNATIP|mirzag|RNA22
DDAH1	O94760		hsa-miR-139-5p	0.374407	8	Medium	BCmicrO|MBStar|MirAncesTar|miRcode|mirCoX|miRTar2GO|mirzag|RNA22
KIF26B	Q2KJY2		hsa-miR-139-5p	0.374401	5	Medium	BCmicrO|miRcode|mirCoX|RNA22|TargetScan_v7_2
S100PBP	Q96BU1		hsa-miR-139-5p	0.374335	9	Medium	BCmicrO|CoMeTa|DIANA|MBStar|MirAncesTar|miranda_May_2021|miRcode|mirCoX|RNA22
ZNF621	Q6ZSS3		hsa-miR-139-5p	0.37433	11	Medium	BCmicrO|DIANA|MBStar|MirAncesTar|miranda_May_2021|mirbase|miRcode|mirCoX|MiRNATIP|mirzag|RNA22
CENPJ	Q9HC77		hsa-miR-139-5p	0.374123	10	Medium	BCmicrO|MBStar|MirAncesTar|miranda_May_2021|mirbase|miRcode|mirCoX|MiRNATIP|PITA_May_2021|RNA22
MKLN1	Q9UL63		hsa-miR-139-5p	0.374109	10	Medium	BCmicrO|bitargeting_May_2021|MBStar|MirAncesTar|miranda_May_2021|mirCoX|miRTar2GO|MultiMiTar|PITA_May_2021|RNA22
SYNRG	Q9UMZ2		hsa-miR-139-5p	0.374056	10	Medium	BCmicrO|bitargeting_May_2021|DIANA|MBStar|MirAncesTar|miranda_May_2021|miRcode|mirCoX|MiRNATIP|mirzag
SETD7	Q8WTS6		hsa-miR-139-5p	0.374052	10	Medium	BCmicrO|MBStar|MirAncesTar|miranda_May_2021|miRcode|mirCoX|MiRNATIP|miRTar2GO|PITA_May_2021|RNA22
VAPB	O95292		hsa-miR-139-5p	0.37399	9	Medium	BCmicrO|CoMeTa|MBStar|MirAncesTar|miranda_May_2021|miRcode|mirCoX|MirSNPInTarget|RNA22
KIF16B	Q96L93		hsa-miR-139-5p	0.373984	10	Medium	BCmicrO|CoMeTa|MBStar|MirAncesTar|miranda_May_2021|miRcode|mirCoX|MirSNPInTarget|mirzag|RNA22
NF1	P21359		hsa-miR-139-5p	0.373863	10	Medium	BCmicrO|bitargeting_May_2021|MBStar|MirAncesTar|miranda_May_2021|miRcode|mirCoX|MiRNATIP|MultiMiTar|PITA_May_2021
NMI	Q13287		hsa-miR-139-5p	0.373753	8	Medium	BCmicrO|CoMeTa|MirAncesTar|miranda_May_2021|mirbase|miRcode|mirCoX|MirSNPInTarget
METTL3	Q86U44		hsa-miR-139-5p	0.373663	7	Medium	BCmicrO|CoMeTa|MirAncesTar|miranda_May_2021|mirbase|mirCoX|MultiMiTar
PSD2	Q9BQI7		hsa-miR-139-5p	0.373644	8	Medium	BCmicrO|MBStar|MirAncesTar|miranda_May_2021|miRcode|mirCoX|mirzag|RNA22
LRIT3	Q3SXY7		hsa-miR-139-5p	0.373277	9	Medium	BCmicrO|MBStar|MirAncesTar|miranda_May_2021|miRcode|mirCoX|MirTar2|mirzag|RNA22
SYNDIG1L	A6NDD5		hsa-miR-139-5p	0.373206	11	Medium	BCmicrO|bitargeting_May_2021|DIANA|MBStar|MirAncesTar|miranda_May_2021|mirbase|miRcode|mirCoX|MiRNATIP|mirzag
DSC1	Q08554		hsa-miR-139-5p	0.373199	10	Medium	BCmicrO|CoMeTa|MBStar|MirAncesTar|miranda_May_2021|mirbase|miRcode|mirCoX|PITA_May_2021|RNA22
GOLGA6L9	A6NEM1		hsa-miR-139-5p	0.373175	8	Medium	BCmicrO|MirAncesTar|miRcode|mirCoX|miRDB_v6|MiRNATIP|MirTar2|mirzag
ZNF490	Q9ULM2		hsa-miR-139-5p	0.373055	10	Medium	BCmicrO|bitargeting_May_2021|MBStar|MirAncesTar|miranda_May_2021|mirCoX|MiRNATIP|miRTar2GO|PITA_May_2021|RNA22
APPL1	Q9UKG1		hsa-miR-139-5p	0.372991	7	Medium	BCmicrO|MBStar|MirAncesTar|miRcode|mirCoX|miRTar2GO|MultiMiTar
MAGEF1	Q9HAY2		hsa-miR-139-5p	0.372818	8	Medium	BCmicrO|DIANA|MBStar|MirAncesTar|miRcode|mirCoX|miRTar2GO|mirzag
MOB3C	Q70IA8		hsa-miR-139-5p	0.372613	10	Medium	BCmicrO|DIANA|MBStar|MirAncesTar|miranda_May_2021|miRcode|mirCoX|MirSNPInTarget|mirzag|RNA22
PTGER3	P43115		hsa-miR-139-5p	0.372506	9	Medium	BCmicrO|CoMeTa|DIANA|MBStar|MirAncesTar|miranda_May_2021|miRcode|mirCoX|RNA22
ERN1	O75460		hsa-miR-139-5p	0.372473	5	Medium	BCmicrO|MirAncesTar|miranda_May_2021|mirCoX|TargetScan_v7_2
ZDBF2	Q9HCK1		hsa-miR-139-5p	0.372462	9	Medium	BCmicrO|MBStar|MirAncesTar|miRcode|mirCoX|miRDB_v6|miRTar2GO|mirzag|RNA22
PAFAH1B1	P43034		hsa-miR-139-5p	0.372025	8	Medium	BCmicrO|MBStar|MirAncesTar|miRcode|mirCoX|miRDB_v6|miRTar2GO|RNA22
DAAM2	Q86T65		hsa-miR-139-5p	0.371942	9	Medium	BCmicrO|bitargeting_May_2021|CoMeTa|MBStar|MirAncesTar|miranda_May_2021|miRcode|mirCoX|RNA22
FLOT2	Q14254		hsa-miR-139-5p	0.37152	10	Medium	BCmicrO|bitargeting_May_2021|CoMeTa|MirAncesTar|miranda_May_2021|mirCoX|MiRNATIP|miRTar2GO|PITA_May_2021|RNA22
CLASP1	Q7Z460		hsa-miR-139-5p	0.371414	9	Medium	BCmicrO|DIANA|MBStar|MirAncesTar|miRcode|mirCoX|miRTar2GO|mirzag|RNA22
XIAP	P98170		hsa-miR-139-5p	0.371381	8	Medium	BCmicrO|MBStar|MirAncesTar|miRcode|mirCoX|miRTar2GO|MultiMiTar|RNA22
CCDC50	Q8IVM0		hsa-miR-139-5p	0.371205	10	Medium	BCmicrO|bitargeting_May_2021|DIANA|MBStar|MirAncesTar|miranda_May_2021|miRcode|mirCoX|miRTar2GO|mirzag
PCDHGA2	Q9Y5H1		hsa-miR-139-5p	0.371101	11	Medium	BCmicrO|bitargeting_May_2021|DIANA|MBStar|MirAncesTar|miranda_May_2021|miRcode|mirCoX|miRDB_v6|MiRNATIP|RNA22
POGLUT3	Q7Z4H8		hsa-miR-139-5p	0.370939	10	Medium	BCmicrO|bitargeting_May_2021|MBStar|MirAncesTar|miranda_May_2021|miRcode|mirCoX|MiRNATIP|mirzag|RNA22
UBXN7	O94888		hsa-miR-139-5p	0.370707	10	Medium	BCmicrO|bitargeting_May_2021|MBStar|MirAncesTar|miranda_May_2021|miRcode|mirCoX|MiRNATIP|miRTar2GO|RNA22
MYLK3	Q32MK0		hsa-miR-139-5p	0.370386	11	Medium	BCmicrO|DIANA|MBStar|MirAncesTar|miranda_May_2021|miRcode|mirCoX|MiRNATIP|MirSNPInTarget|MultiMiTar|RNA22
MEGF10	Q96KG7		hsa-miR-139-5p	0.37026	10	Medium	BCmicrO|bitargeting_May_2021|MBStar|MirAncesTar|miranda_May_2021|miRcode|mirCoX|mirzag|PITA_May_2021|RNA22
PDK1	Q15118		hsa-miR-139-5p	0.370256	9	Medium	BCmicrO|MBStar|MirAncesTar|miranda_May_2021|miRcode|mirCoX|MirTar2|mirzag|RNA22
ORAI3	Q9BRQ5		hsa-miR-139-5p	0.370148	10	Medium	BCmicrO|MirAncesTar|miranda_May_2021|mirbase|miRcode|mirCoX|miRDB_v6|MiRNATIP|mirzag|RNA22
RAD21	O60216		hsa-miR-139-5p	0.369947	8	Medium	BCmicrO|MBStar|MirAncesTar|miRcode|mirCoX|MiRNATIP|miRTar2GO|MultiMiTar
CDC40	O60508		hsa-miR-139-5p	0.369945	9	Medium	BCmicrO|DIANA|MBStar|MirAncesTar|miranda_May_2021|miRcode|mirCoX|MiRNATIP|mirzag
IPP	Q9Y573		hsa-miR-139-5p	0.369846	9	Medium	BCmicrO|MBStar|MirAncesTar|miRcode|mirCoX|MiRNATIP|miRTar2GO|mirzag|RNA22
TMEM107	Q6UX40		hsa-miR-139-5p	0.369723	8	Medium	BCmicrO|MBStar|MirAncesTar|miranda_May_2021|miRcode|mirCoX|RNA22|TargetScan_v7_2
SCOC	Q9UIL1		hsa-miR-139-5p	0.369434	9	Medium	BCmicrO|MBStar|MirAncesTar|miranda_May_2021|mirbase|mirCoX|MiRNATIP|miRTar2GO|MultiMiTar
RPS6KA2	Q15349		hsa-miR-139-5p	0.369381	8	Medium	BCmicrO|bitargeting_May_2021|CoMeTa|MBStar|MirAncesTar|miranda_May_2021|mirCoX|PITA_May_2021
FUCA2	Q9BTY2		hsa-miR-139-5p	0.369211	7	Medium	BCmicrO|MBStar|MirAncesTar|miranda_May_2021|mirCoX|miRTar2GO|MirTar2
TMOD3	Q9NYL9		hsa-miR-139-5p	0.369161	9	Medium	BCmicrO|DIANA|MBStar|MirAncesTar|miRcode|mirCoX|MiRNATIP|miRTar2GO|RNA22
CHST3	Q7LGC8		hsa-miR-139-5p	0.369134	10	Medium	BCmicrO|bitargeting_May_2021|MBStar|MirAncesTar|miranda_May_2021|miRcode|mirCoX|MiRNATIP|miRTar2GO|RNA22
TNFSF10	P50591		hsa-miR-139-5p	0.369131	10	Medium	BCmicrO|DIANA|MBStar|MirAncesTar|miranda_May_2021|mirbase|miRcode|mirCoX|miRDB_v6|RNA22
C2CD3	Q4AC94		hsa-miR-139-5p	0.369074	10	Medium	BCmicrO|bitargeting_May_2021|MBStar|MirAncesTar|miranda_May_2021|miRcode|mirCoX|MirSNPInTarget|PACCMIT|RNA22
CXADR	P78310		hsa-miR-139-5p	0.368852	11	Medium	BCmicrO|bitargeting_May_2021|MBStar|MirAncesTar|miranda_May_2021|miRcode|mirCoX|miRDB_v6|MiRNATIP|MirTar2|mirzag
ZC3H7B	Q9UGR2		hsa-miR-139-5p	0.36874	9	Medium	BCmicrO|bitargeting_May_2021|DIANA|MirAncesTar|miranda_May_2021|miRcode|mirCoX|miRTar2GO|RNA22
DGAT2L6	Q6ZPD8		hsa-miR-139-5p	0.368707	6	Medium	BCmicrO|MirAncesTar|miranda_May_2021|mirbase|mirCoX|PACCMIT
NABP1	Q96AH0		hsa-miR-139-5p	0.368706	10	Medium	BCmicrO|bitargeting_May_2021|CoMeTa|MBStar|MirAncesTar|miranda_May_2021|miRcode|mirCoX|PITA_May_2021|RNA22
ARID5B	Q14865		hsa-miR-139-5p	0.368619	8	Medium	BCmicrO|MBStar|MirAncesTar|miranda_May_2021|miRcode|mirCoX|miRTar2GO|MultiMiTar
CBR4	Q8N4T8		hsa-miR-139-5p	0.368468	9	Medium	BCmicrO|MBStar|MirAncesTar|miranda_May_2021|miRcode|mirCoX|MiRNATIP|miRTar2GO|mirzag
NAALADL2	Q58DX5		hsa-miR-139-5p	0.368433	10	Medium	BCmicrO|DIANA|MBStar|MirAncesTar|miranda_May_2021|miRcode|mirCoX|MirTar2|mirzag|RNA22
NTAQ1	Q96HA8		hsa-miR-139-5p	0.368414	9	Medium	BCmicrO|CoMeTa|MBStar|MirAncesTar|miranda_May_2021|mirbase|mirCoX|MiRNATIP|miRTar2GO
IPO7	O95373		hsa-miR-139-5p	0.367964	11	Medium	BCmicrO|bitargeting_May_2021|MBStar|MirAncesTar|miranda_May_2021|mirbase|miRcode|mirCoX|MiRNATIP|miRTar2GO|RNA22
DUXA	A6NLW8		hsa-miR-139-5p	0.367911	8	Medium	BCmicrO|MBStar|MirAncesTar|miranda_May_2021|miRcode|mirCoX|MirSNPInTarget|MirTar2
NDUFS1	P28331		hsa-miR-139-5p	0.367756	8	Medium	BCmicrO|MBStar|MirAncesTar|miranda_May_2021|miRcode|mirCoX|miRTar2GO|RNA22
SEMA6D	Q8NFY4		hsa-miR-139-5p	0.36774	8	Medium	BCmicrO|MBStar|MirAncesTar|miRcode|mirCoX|miRTar2GO|mirzag|MultiMiTar
KLF12	Q9Y4X4		hsa-miR-139-5p	0.367537	9	Medium	BCmicrO|MBStar|MirAncesTar|miranda_May_2021|miRcode|mirCoX|MiRNATIP|MultiMiTar|RNA22
CHD2	O14647		hsa-miR-139-5p	0.367523	10	Medium	BCmicrO|MBStar|MirAncesTar|miranda_May_2021|miRcode|mirCoX|MiRNATIP|miRTar2GO|mirzag|RNA22
CCNB1	P14635		hsa-miR-139-5p	0.367324	9	Medium	BCmicrO|MBStar|MirAncesTar|miranda_May_2021|mirbase|miRcode|mirCoX|MirSNPInTarget|mirzag
GINS1	Q14691		hsa-miR-139-5p	0.367065	8	Medium	BCmicrO|MBStar|MirAncesTar|miRcode|mirCoX|miRTar2GO|mirzag|RNA22
GALNT1	Q10472		hsa-miR-139-5p	0.36704	7	Medium	BCmicrO|CoMeTa|MBStar|MirAncesTar|miranda_May_2021|mirCoX|miRTar2GO
SCAMP1	O15126		hsa-miR-139-5p	0.367023	9	Medium	BCmicrO|bitargeting_May_2021|MBStar|MirAncesTar|miRcode|mirCoX|mirmap_May_2021|miRTar2GO|RNA22
PTGDR	Q13258		hsa-miR-139-5p	0.366859	9	Medium	BCmicrO|CoMeTa|MBStar|MirAncesTar|miranda_May_2021|miRcode|mirCoX|mirzag|RNA22
PLXDC1	Q8IUK5		hsa-miR-139-5p	0.366844	10	Medium	BCmicrO|bitargeting_May_2021|CoMeTa|DIANA|MBStar|MirAncesTar|miranda_May_2021|miRcode|mirCoX|RNA22
MRPL50	Q8N5N7		hsa-miR-139-5p	0.366841	8	Medium	BCmicrO|MBStar|MirAncesTar|miRcode|mirCoX|miRDB_v6|miRTar2GO|mirzag
PLEKHG1	Q9ULL1		hsa-miR-139-5p	0.366803	10	Medium	BCmicrO|DIANA|MBStar|MirAncesTar|miranda_May_2021|miRcode|mirCoX|MiRNATIP|mirzag|RNA22
PTK2	Q05397		hsa-miR-139-5p	0.366638	10	Medium	BCmicrO|bitargeting_May_2021|MBStar|MirAncesTar|miRcode|mirCoX|MiRNATIP|mirzag|MultiMiTar|RNA22
ICA1L	Q8NDH6		hsa-miR-139-5p	0.366392	9	Medium	BCmicrO|MBStar|MirAncesTar|miranda_May_2021|miRcode|mirCoX|MultiMiTar|PITA_May_2021|RNA22
HOOK3	Q86VS8		hsa-miR-139-5p	0.365985	11	Medium	BCmicrO|bitargeting_May_2021|MBStar|MirAncesTar|miranda_May_2021|mirCoX|MiRNATIP|MirSNPInTarget|miRTar2GO|MirTar2|RNA22
ZFYVE16	Q7Z3T8		hsa-miR-139-5p	0.365848	9	Medium	BCmicrO|MBStar|MirAncesTar|miranda_May_2021|miRcode|mirCoX|MiRNATIP|miRTar2GO|MultiMiTar
FOXO3	O43524		hsa-miR-139-5p	0.365691	9	Medium	BCmicrO|MBStar|MirAncesTar|miranda_May_2021|miRcode|mirCoX|miRTar2GO|MultiMiTar|RNA22
NCBP1	Q09161		hsa-miR-139-5p	0.365571	9	Medium	BCmicrO|MBStar|MirAncesTar|miranda_May_2021|miRcode|mirCoX|MirSNPInTarget|mirzag|RNA22
WRAP73	Q9P2S5		hsa-miR-139-5p	0.365431	7	Medium	BCmicrO|MirAncesTar|miranda_May_2021|mirbase|miRcode|mirCoX|MirTar2
CISD1	Q9NZ45		hsa-miR-139-5p	0.365378	11	Medium	BCmicrO|MBStar|MirAncesTar|miranda_May_2021|miRcode|mirCoX|miRDB_v6|MiRNATIP|MirTar2|mirzag|RNA22
RALGAPB	Q86X10		hsa-miR-139-5p	0.365138	7	Medium	BCmicrO|CoMeTa|MBStar|MirAncesTar|miranda_May_2021|mirCoX|miRTar2GO
ZXDB	P98169		hsa-miR-139-5p	0.365038	10	Medium	BCmicrO|bitargeting_May_2021|CoMeTa|MBStar|MirAncesTar|miranda_May_2021|miRcode|mirCoX|PITA_May_2021|RNA22
NANOS1	Q8WY41		hsa-miR-139-5p	0.365002	9	Medium	BCmicrO|MBStar|MirAncesTar|miranda_May_2021|miRcode|mirCoX|miRDB_v6|MiRNATIP|miRTar2GO
TRIM14	Q14142		hsa-miR-139-5p	0.36499	9	Medium	BCmicrO|DIANA|MBStar|MirAncesTar|miRcode|mirCoX|miRTar2GO|mirzag|RNA22
LANCL1	O43813		hsa-miR-139-5p	0.364793	8	Medium	BCmicrO|MBStar|MirAncesTar|miRcode|mirCoX|MiRNATIP|miRTar2GO|mirzag
DENND11	A4D1U4		hsa-miR-139-5p	0.364587	9	Medium	BCmicrO|MBStar|MirAncesTar|miranda_May_2021|miRcode|mirCoX|MiRNATIP|miRTar2GO|RNA22
PACS2	Q86VP3		hsa-miR-139-5p	0.364185	10	Medium	BCmicrO|bitargeting_May_2021|MBStar|MirAncesTar|miranda_May_2021|miRcode|mirCoX|MirSNPInTarget|mirzag|RNA22
ZNF559-ZNF177			hsa-miR-139-5p	0.36411	8	Medium	bitargeting_May_2021|MirAncesTar|miranda_May_2021|mirCoX|miRDB_v6|MirSNPInTarget|mirzag|PITA_May_2021
KLHL8	Q9P2G9		hsa-miR-139-5p	0.363467	8	Medium	BCmicrO|MBStar|MirAncesTar|miranda_May_2021|miRcode|mirCoX|miRTar2GO|mirzag
ARHGEF12	Q9NZN5		hsa-miR-139-5p	0.363454	7	Medium	BCmicrO|MBStar|MirAncesTar|miRcode|mirCoX|miRTar2GO|MultiMiTar
RLBP1	P12271		hsa-miR-139-5p	0.363382	8	Medium	BCmicrO|CoMeTa|MirAncesTar|miranda_May_2021|mirbase|miRcode|mirCoX|RNA22
PAPOLG	Q9BWT3		hsa-miR-139-5p	0.363362	8	Medium	BCmicrO|MBStar|MirAncesTar|miRcode|mirCoX|MiRNATIP|mirzag|MultiMiTar
ACTR3	P61158		hsa-miR-139-5p	0.363277	7	Medium	BCmicrO|Cupid|MBStar|MirAncesTar|miRcode|mirCoX|MultiMiTar
SPAST	Q9UBP0		hsa-miR-139-5p	0.363246	7	Medium	BCmicrO|CoMeTa|MBStar|MirAncesTar|miranda_May_2021|mirCoX|MultiMiTar
AMPD3	Q01432		hsa-miR-139-5p	0.362662	10	Medium	BCmicrO|MBStar|MirAncesTar|miranda_May_2021|miRcode|mirCoX|MiRNATIP|mirzag|PACCMIT|RNA22
ACOX1	Q15067		hsa-miR-139-5p	0.362632	10	Medium	BCmicrO|bitargeting_May_2021|MBStar|MirAncesTar|miranda_May_2021|miRcode|mirCoX|MirSNPInTarget|PITA_May_2021|RNA22
NLN	Q9BYT8		hsa-miR-139-5p	0.36258	10	Medium	BCmicrO|DIANA|MBStar|MirAncesTar|miranda_May_2021|miRcode|mirCoX|MirTar2|PITA_May_2021|RNA22
ACAP2	Q15057		hsa-miR-139-5p	0.362383	7	Medium	BCmicrO|MBStar|MirAncesTar|miRcode|mirCoX|miRTar2GO|MultiMiTar
PRC1	O43663		hsa-miR-139-5p	0.362242	9	Medium	BCmicrO|MBStar|MirAncesTar|miranda_May_2021|miRcode|mirCoX|miRTar2GO|mirzag|RNA22
PCYOX1	Q9UHG3		hsa-miR-139-5p	0.362189	11	Medium	BCmicrO|bitargeting_May_2021|DIANA|MBStar|MirAncesTar|miranda_May_2021|miRcode|mirCoX|MiRNATIP|mirzag|RNA22
SLC9A6	Q92581		hsa-miR-139-5p	0.361809	9	Medium	BCmicrO|MBStar|MirAncesTar|miRcode|mirCoX|MiRNATIP|miRTar2GO|mirzag|RNA22
DCX	O43602		hsa-miR-139-5p	0.361804	9	Medium	BCmicrO|MBStar|MirAncesTar|miRcode|mirCoX|MiRNATIP|MultiMiTar|PITA_May_2021|RNA22
SYT13	Q7L8C5		hsa-miR-139-5p	0.361671	7	Medium	BCmicrO|CoMeTa|MirAncesTar|miranda_May_2021|mirCoX|MultiMiTar|RNA22
RAPH1	Q70E73		hsa-miR-139-5p	0.361665	8	Medium	BCmicrO|MBStar|MirAncesTar|miranda_May_2021|miRcode|mirCoX|mirzag|MultiMiTar
SRGAP1	Q7Z6B7		hsa-miR-139-5p	0.361568	11	Medium	BCmicrO|DIANA|MBStar|MirAncesTar|miranda_May_2021|miRcode|mirCoX|MiRNATIP|miRTar2GO|mirzag|RNA22
MTAP	Q13126		hsa-miR-139-5p	0.361559	8	Medium	BCmicrO|MBStar|MirAncesTar|miranda_May_2021|miRcode|mirCoX|miRTar2GO|mirzag
NIPBL	Q6KC79		hsa-miR-139-5p	0.361277	5	Medium	BCmicrO|Cupid|MBStar|miRcode|mirCoX
NMNAT2	Q9BZQ4		hsa-miR-139-5p	0.361062	9	Medium	BCmicrO|MBStar|MirAncesTar|miranda_May_2021|miRcode|mirCoX|MiRNATIP|mirzag|PITA_May_2021
NAA16	Q6N069		hsa-miR-139-5p	0.361041	9	Medium	BCmicrO|Cupid|DIANA|MBStar|MirAncesTar|miranda_May_2021|miRcode|mirCoX|RNA22
PNKD	Q8N490		hsa-miR-139-5p	0.360874	9	Medium	BCmicrO|MBStar|MirAncesTar|miranda_May_2021|miRcode|mirCoX|MiRNATIP|miRTar2GO|RNA22
XBP1P1		Yes	hsa-miR-139-5p	0.360805	9	Medium	BCmicrO|DIANA|MBStar|MirAncesTar|miRcode|mirCoX|MiRNATIP|miRTar2GO|mirzag
PLEKHA2	Q9HB19		hsa-miR-139-5p	0.360769	10	Medium	BCmicrO|bitargeting_May_2021|MBStar|MirAncesTar|miranda_May_2021|miRcode|mirCoX|miRTar2GO|mirzag|RNA22
CCDC88A	Q3V6T2		hsa-miR-139-5p	0.360618	8	Medium	BCmicrO|MBStar|MirAncesTar|miranda_May_2021|miRcode|mirCoX|miRTar2GO|MultiMiTar
PSMD9	O00233		hsa-miR-139-5p	0.36051	11	Medium	BCmicrO|bitargeting_May_2021|MBStar|MirAncesTar|miranda_May_2021|miRcode|mirCoX|mirmap_May_2021|miRTar2GO|PITA_May_2021|RNA22
ELOVL6	Q9H5J4		hsa-miR-139-5p	0.360489	9	Medium	BCmicrO|bitargeting_May_2021|MirAncesTar|miranda_May_2021|miRcode|mirCoX|miRTar2GO|mirzag|PITA_May_2021
SIN3A	Q96ST3		hsa-miR-139-5p	0.360477	9	Medium	BCmicrO|CoMeTa|MBStar|MirAncesTar|miranda_May_2021|miRcode|mirCoX|miRTar2GO|RNA22
COMMD2	Q86X83		hsa-miR-139-5p	0.360203	10	Medium	BCmicrO|bitargeting_May_2021|MBStar|MirAncesTar|miranda_May_2021|miRcode|mirCoX|miRTar2GO|PITA_May_2021|RNA22
DCAF7	P61962		hsa-miR-139-5p	0.360081	8	Medium	BCmicrO|CoMeTa|DIANA|MirAncesTar|miranda_May_2021|mirCoX|miRTar2GO|RNA22
COL12A1	Q99715		hsa-miR-139-5p	0.360011	8	Medium	BCmicrO|MBStar|MirAncesTar|miranda_May_2021|miRcode|mirCoX|miRTar2GO|RNA22
PPP1CB	P62140		hsa-miR-139-5p	0.359934	7	Medium	BCmicrO|CoMeTa|MBStar|MirAncesTar|miranda_May_2021|mirCoX|PITA_May_2021
LRBA	P50851		hsa-miR-139-5p	0.359683	9	Medium	BCmicrO|DIANA|MBStar|miranda_May_2021|miRcode|mirCoX|MiRNATIP|miRTar2GO|RNA22
WWC3	Q9ULE0		hsa-miR-139-5p	0.359584	7	Medium	BCmicrO|CoMeTa|MBStar|MirAncesTar|miranda_May_2021|mirCoX|miRTar2GO
DLD	P09622		hsa-miR-139-5p	0.359406	8	Medium	BCmicrO|MBStar|MirAncesTar|mirCoX|miRTar2GO|mirzag|MultiMiTar|RNA22
NUDT16	Q96DE0		hsa-miR-139-5p	0.359343	12	Medium	BCmicrO|bitargeting_May_2021|DIANA|MBStar|MirAncesTar|miranda_May_2021|miRcode|mirCoX|MirTar2|mirzag|PITA_May_2021|RNA22
DNAJC18	Q9H819		hsa-miR-139-5p	0.359313	9	Medium	BCmicrO|MBStar|MirAncesTar|miranda_May_2021|miRcode|mirCoX|MiRNATIP|miRTar2GO|RNA22
EFNA3	P52797		hsa-miR-139-5p	0.35931	7	Medium	BCmicrO|bitargeting_May_2021|CoMeTa|MirAncesTar|miranda_May_2021|miRcode|mirCoX
ASB7	Q9H672		hsa-miR-139-5p	0.359268	8	Medium	BCmicrO|CoMeTa|MirAncesTar|miranda_May_2021|miRcode|mirCoX|mirzag|RNA22
TERF2	Q15554		hsa-miR-139-5p	0.359224	8	Medium	BCmicrO|MirAncesTar|miRcode|mirCoX|miRTar2GO|mirzag|PITA_May_2021|RNA22
N4BP2L2	Q92802		hsa-miR-139-5p	0.358803	9	Medium	BCmicrO|MBStar|MirAncesTar|miranda_May_2021|miRcode|mirCoX|miRTar2GO|mirzag|RNA22
TGFA	P01135		hsa-miR-139-5p	0.358565	7	Medium	BCmicrO|CoMeTa|MirAncesTar|miranda_May_2021|miRcode|mirCoX|MiRNATIP
WDR20	Q8TBZ3		hsa-miR-139-5p	0.35845	8	Medium	BCmicrO|MBStar|MirAncesTar|miranda_May_2021|miRcode|mirCoX|miRTar2GO|RNA22
ZDHHC3	Q9NYG2		hsa-miR-139-5p	0.35843	9	Medium	BCmicrO|bitargeting_May_2021|MBStar|MirAncesTar|miranda_May_2021|miRcode|mirCoX|miRTar2GO|RNA22
CDH8	P55286		hsa-miR-139-5p	0.358412	8	Medium	BCmicrO|bitargeting_May_2021|MBStar|miranda_May_2021|miRcode|mirCoX|RNA22|TargetScan_v7_2
EBF3	Q9H4W6		hsa-miR-139-5p	0.35841	6	Medium	BCmicrO|MBStar|miRcode|mirCoX|MultiMiTar|RNA22
HES4	Q9HCC6		hsa-miR-139-5p	0.358309	10	Medium	BCmicrO|DIANA|MirAncesTar|miranda_May_2021|mirbase|miRcode|mirCoX|MiRNATIP|miRTar2GO|RNA22
ACADM	P11310		hsa-miR-139-5p	0.358263	8	Medium	BCmicrO|DIANA|MBStar|MirAncesTar|miranda_May_2021|miRcode|mirCoX|MiRNATIP
DAB2	P98082		hsa-miR-139-5p	0.358263	9	Medium	BCmicrO|bitargeting_May_2021|MBStar|MirAncesTar|miRcode|mirCoX|miRTar2GO|mirzag|RNA22
FNBP1	Q96RU3		hsa-miR-139-5p	0.358249	9	Medium	BCmicrO|MBStar|MirAncesTar|miranda_May_2021|miRcode|mirCoX|MiRNATIP|mirzag|RNA22
SEC61A1	P61619		hsa-miR-139-5p	0.358034	8	Medium	BCmicrO|bitargeting_May_2021|CoMeTa|MirAncesTar|miranda_May_2021|mirCoX|MiRNATIP|miRTar2GO
PSME3	P61289		hsa-miR-139-5p	0.357989	8	Medium	BCmicrO|CoMeTa|MirAncesTar|miranda_May_2021|miRcode|mirCoX|MiRNATIP|RNA22
NARS1	O43776		hsa-miR-139-5p	0.357872	9	Medium	BCmicrO|MBStar|MirAncesTar|miranda_May_2021|miRcode|mirCoX|MirTar2|mirzag|RNA22
VMA21	Q3ZAQ7		hsa-miR-139-5p	0.357706	8	Medium	BCmicrO|MirAncesTar|miranda_May_2021|miRcode|mirCoX|MiRNATIP|miRTar2GO|mirzag
SHPRH	Q149N8		hsa-miR-139-5p	0.357658	9	Medium	BCmicrO|MirAncesTar|miranda_May_2021|miRcode|mirCoX|MiRNATIP|miRTar2GO|mirzag|RNA22
NPEPPS	P55786		hsa-miR-139-5p	0.357354	9	Medium	BCmicrO|bitargeting_May_2021|MBStar|MirAncesTar|miranda_May_2021|miRcode|mirCoX|MiRNATIP|PITA_May_2021
MMS22L	Q6ZRQ5		hsa-miR-139-5p	0.35709	11	Medium	BCmicrO|bitargeting_May_2021|MBStar|MirAncesTar|miranda_May_2021|miRcode|mirCoX|MiRNATIP|miRTar2GO|PITA_May_2021|RNA22
CEMIP2	Q9UHN6		hsa-miR-139-5p	0.356819	9	Medium	BCmicrO|MBStar|MirAncesTar|miRcode|mirCoX|MiRNATIP|miRTar2GO|MultiMiTar|RNA22
PCDHGA11	Q9Y5H2		hsa-miR-139-5p	0.356812	8	Medium	BCmicrO|bitargeting_May_2021|CoMeTa|MirAncesTar|miranda_May_2021|miRcode|mirCoX|miRDB_v6
FAXDC2	Q96IV6		hsa-miR-139-5p	0.35679	10	Medium	BCmicrO|MirAncesTar|miranda_May_2021|mirbase|miRcode|mirCoX|MiRNATIP|MirSNPInTarget|mirzag|RNA22
DEPP1	Q9NTK1		hsa-miR-139-5p	0.356753	11	Medium	BCmicrO|bitargeting_May_2021|DIANA|MBStar|MirAncesTar|miranda_May_2021|mirbase|miRcode|mirCoX|MiRNATIP|PITA_May_2021
JAK1	P23458		hsa-miR-139-5p	0.356736	8	Medium	BCmicrO|MBStar|MirAncesTar|miranda_May_2021|mirbase|miRcode|mirCoX|miRTar2GO
HOOK1	Q9UJC3		hsa-miR-139-5p	0.356665	8	Medium	BCmicrO|MBStar|MirAncesTar|miRcode|mirCoX|MiRNATIP|MirSNPInTarget|miRTar2GO
PTP4A1	Q93096		hsa-miR-139-5p	0.356665	7	Medium	BCmicrO|MBStar|MirAncesTar|miRcode|mirCoX|miRTar2GO|RNA22
SP1	P08047		hsa-miR-139-5p	0.35639	10	Medium	BCmicrO|MBStar|MirAncesTar|miranda_May_2021|miRcode|mirCoX|MiRNATIP|mirzag|MultiMiTar|RNA22
SC5D	O75845		hsa-miR-139-5p	0.356381	8	Medium	BCmicrO|MBStar|MirAncesTar|miranda_May_2021|miRcode|mirCoX|miRDB_v6|mirzag
TSPAN2	O60636		hsa-miR-139-5p	0.356379	9	Medium	BCmicrO|CoMeTa|MBStar|MirAncesTar|miranda_May_2021|miRcode|mirCoX|mirzag|RNA22
CENPN	Q96H22		hsa-miR-139-5p	0.356195	8	Medium	BCmicrO|MirAncesTar|miranda_May_2021|miRcode|mirCoX|MiRNATIP|miRTar2GO|mirzag
TIAL1	Q01085		hsa-miR-139-5p	0.356092	11	Medium	BCmicrO|bitargeting_May_2021|MBStar|MirAncesTar|miranda_May_2021|mirCoX|MiRNATIP|miRTar2GO|MultiMiTar|PITA_May_2021|RNA22
RAC1	P63000		hsa-miR-139-5p	0.356073	7	Medium	BCmicrO|CoMeTa|MBStar|MirAncesTar|miranda_May_2021|mirCoX|miRTar2GO
MTRFR	Q9H3J6		hsa-miR-139-5p	0.356003	8	Medium	BCmicrO|DIANA|MirAncesTar|miranda_May_2021|miRcode|mirCoX|miRTar2GO|mirzag
ZNF605	Q86T29		hsa-miR-139-5p	0.355843	9	Medium	BCmicrO|MBStar|MirAncesTar|miRcode|mirCoX|MiRNATIP|MirSNPInTarget|miRTar2GO|RNA22
PBX1	P40424		hsa-miR-139-5p	0.355822	10	Medium	BCmicrO|DIANA|MBStar|MirAncesTar|miranda_May_2021|miRcode|mirCoX|MiRNATIP|MirSNPInTarget|miRTar2GO
LRP8	Q14114		hsa-miR-139-5p	0.355607	8	Medium	BCmicrO|MBStar|MirAncesTar|miRcode|mirCoX|miRTar2GO|mirzag|RNA22
OLFM4	Q6UX06		hsa-miR-139-5p	0.355563	10	Medium	BCmicrO|bitargeting_May_2021|CoMeTa|MBStar|MirAncesTar|miranda_May_2021|miRcode|mirCoX|mirzag|RNA22
PPM1H	Q9ULR3		hsa-miR-139-5p	0.355464	9	Medium	BCmicrO|bitargeting_May_2021|CoMeTa|MBStar|MirAncesTar|miranda_May_2021|mirCoX|miRTar2GO|PITA_May_2021
EVI5	O60447		hsa-miR-139-5p	0.355421	10	Medium	BCmicrO|DIANA|MBStar|MirAncesTar|miranda_May_2021|miRcode|mirCoX|MiRNATIP|miRTar2GO|RNA22
PRKAA2	P54646		hsa-miR-139-5p	0.355365	8	Medium	BCmicrO|MBStar|MirAncesTar|miranda_May_2021|miRcode|mirCoX|MirSNPInTarget|miRTar2GO
TRAPPC8	Q9Y2L5		hsa-miR-139-5p	0.3553	8	Medium	BCmicrO|CoMeTa|MBStar|MirAncesTar|miranda_May_2021|miRcode|mirCoX|RNA22
TRIM3	O75382		hsa-miR-139-5p	0.35523	10	Medium	BCmicrO|bitargeting_May_2021|CoMeTa|MBStar|MirAncesTar|miranda_May_2021|mirbase|miRcode|mirCoX|RNA22
LUC7L3	O95232		hsa-miR-139-5p	0.355118	8	Medium	BCmicrO|DIANA|MBStar|MirAncesTar|miranda_May_2021|miRcode|mirCoX|miRTar2GO
SELENOI	Q9C0D9		hsa-miR-139-5p	0.355007	8	Medium	BCmicrO|bitargeting_May_2021|DIANA|MirAncesTar|miranda_May_2021|mirCoX|miRTar2GO|MultiMiTar
NDFIP2	Q9NV92		hsa-miR-139-5p	0.35483	9	Medium	BCmicrO|MBStar|MirAncesTar|miranda_May_2021|miRcode|mirCoX|miRTar2GO|mirzag|RNA22
RALB	P11234		hsa-miR-139-5p	0.35457	8	Medium	BCmicrO|bitargeting_May_2021|CoMeTa|MBStar|MirAncesTar|miranda_May_2021|mirCoX|miRTar2GO
KDM2B	Q8NHM5		hsa-miR-139-5p	0.354541	9	Medium	BCmicrO|MirAncesTar|miranda_May_2021|miRcode|mirCoX|mirmap_May_2021|miRTar2GO|mirzag|PITA_May_2021
TBC1D30	Q9Y2I9		hsa-miR-139-5p	0.354459	10	Medium	bitargeting_May_2021|CoMeTa|MBStar|MirAncesTar|miranda_May_2021|miRcode|mirCoX|MiRNATIP|mirzag|PITA_May_2021
STRN3	Q13033		hsa-miR-139-5p	0.354431	6	Medium	BCmicrO|MBStar|miRcode|mirCoX|MiRNATIP|miRTar2GO
GPR61	Q9BZJ8		hsa-miR-139-5p	0.353997	9	Medium	BCmicrO|DIANA|MirAncesTar|miranda_May_2021|miRcode|mirCoX|MirSNPInTarget|mirzag|RNA22
GRIA2	P42262		hsa-miR-139-5p	0.353941	7	Medium	BCmicrO|MBStar|MirAncesTar|miRcode|mirCoX|MultiMiTar|RNA22
CHRDL1	Q9BU40		hsa-miR-139-5p	0.353617	10	Medium	BCmicrO|bitargeting_May_2021|DIANA|MBStar|MirAncesTar|miranda_May_2021|miRcode|mirCoX|MiRNATIP|MirTar2
VTA1	Q9NP79		hsa-miR-139-5p	0.353576	7	Medium	BCmicrO|MBStar|MirAncesTar|miRcode|mirCoX|miRTar2GO|MultiMiTar
USP14	P54578		hsa-miR-139-5p	0.353362	9	Medium	BCmicrO|MBStar|MirAncesTar|miranda_May_2021|miRcode|mirCoX|MiRNATIP|mirzag|MultiMiTar
ZDHHC17	Q8IUH5		hsa-miR-139-5p	0.353178	9	Medium	BCmicrO|MBStar|MirAncesTar|miRcode|mirCoX|MiRNATIP|miRTar2GO|MultiMiTar|RNA22
TIFA	Q96CG3		hsa-miR-139-5p	0.35313	9	Medium	BCmicrO|bitargeting_May_2021|MBStar|MirAncesTar|miranda_May_2021|miRcode|mirCoX|miRTar2GO|RNA22
MZT1	Q08AG7		hsa-miR-139-5p	0.35299	9	Medium	BCmicrO|MBStar|MirAncesTar|miranda_May_2021|mirCoX|MiRNATIP|miRTar2GO|MultiMiTar|RNA22
DDX21	Q9NR30		hsa-miR-139-5p	0.352985	8	Medium	BCmicrO|DIANA|MirAncesTar|miRcode|mirCoX|miRTar2GO|mirzag|RNA22
CLIC5	Q9NZA1		hsa-miR-139-5p	0.352975	8	Medium	BCmicrO|CoMeTa|MBStar|MirAncesTar|miranda_May_2021|miRcode|mirCoX|RNA22
DLX3	O60479		hsa-miR-139-5p	0.352782	7	Medium	BCmicrO|DIANA|MirAncesTar|miranda_May_2021|miRcode|mirCoX|PACCMIT
STX16	O14662		hsa-miR-139-5p	0.352681	10	Medium	BCmicrO|MBStar|MirAncesTar|miranda_May_2021|miRcode|mirCoX|miRDB_v6|MiRNATIP|mirzag|RNA22
RNF111	Q6ZNA4		hsa-miR-139-5p	0.352341	8	Medium	BCmicrO|MBStar|MirAncesTar|miranda_May_2021|miRcode|mirCoX|mirzag|RNA22
RAB21	Q9UL25		hsa-miR-139-5p	0.352264	10	Medium	BCmicrO|DIANA|MBStar|MirAncesTar|miranda_May_2021|miRcode|mirCoX|MiRNATIP|miRTar2GO|RNA22
ATP11C	Q8NB49		hsa-miR-139-5p	0.352162	9	Medium	BCmicrO|MBStar|MirAncesTar|mirbase|miRcode|mirCoX|MiRNATIP|miRTar2GO|RNA22
ALDH1A2	O94788		hsa-miR-139-5p	0.351985	7	Medium	BCmicrO|MBStar|MirAncesTar|miRcode|mirCoX|miRTar2GO|RNA22
CTSB	P07858		hsa-miR-139-5p	0.351762	10	Medium	BCmicrO|bitargeting_May_2021|CoMeTa|MBStar|MirAncesTar|miranda_May_2021|miRcode|mirCoX|MiRNATIP|RNA22
ITGA6	P23229		hsa-miR-139-5p	0.351628	8	Medium	BCmicrO|MBStar|MirAncesTar|miRcode|mirCoX|miRTar2GO|MultiMiTar|RNA22
LHFPL2	Q6ZUX7		hsa-miR-139-5p	0.351596	8	Medium	BCmicrO|MBStar|MirAncesTar|miRcode|mirCoX|miRTar2GO|MultiMiTar|RNA22
TRIM23	P36406		hsa-miR-139-5p	0.351493	8	Medium	BCmicrO|DIANA|MBStar|MirAncesTar|miRcode|mirCoX|MiRNATIP|miRTar2GO
DSG3	P32926		hsa-miR-139-5p	0.351425	10	Medium	BCmicrO|CoMeTa|DIANA|MBStar|MirAncesTar|miranda_May_2021|miRcode|mirCoX|mirzag|RNA22
MET	P08581		hsa-miR-139-5p	0.351357	7	Medium	BCmicrO|MBStar|MirAncesTar|miRcode|mirCoX|miRTar2GO|RNA22
TMED3	Q9Y3Q3		hsa-miR-139-5p	0.351315	10	Medium	BCmicrO|bitargeting_May_2021|MBStar|MirAncesTar|miranda_May_2021|miRcode|mirCoX|MiRNATIP|miRTar2GO|RNA22
KIF5B	P33176		hsa-miR-139-5p	0.351249	7	Medium	BCmicrO|MBStar|MirAncesTar|miRcode|mirCoX|miRTar2GO|RNA22
ERC1	Q8IUD2		hsa-miR-139-5p	0.351219	10	Medium	BCmicrO|bitargeting_May_2021|MBStar|MirAncesTar|miRcode|mirCoX|MiRNATIP|miRTar2GO|PITA_May_2021|RNA22
FANCB	Q8NB91		hsa-miR-139-5p	0.350982	8	Medium	BCmicrO|MBStar|MirAncesTar|miranda_May_2021|mirbase|miRcode|mirCoX|miRTar2GO
SLC25A16	P16260		hsa-miR-139-5p	0.350892	8	Medium	BCmicrO|CoMeTa|MBStar|MirAncesTar|miranda_May_2021|mirCoX|RNA22|TargetScan_v7_2
SH3TC2	Q8TF17		hsa-miR-139-5p	0.350494	10	Medium	BCmicrO|CoMeTa|MBStar|MirAncesTar|miranda_May_2021|miRcode|mirCoX|mirmap_May_2021|MiRNATIP|RNA22
ZIK1	Q3SY52		hsa-miR-139-5p	0.350482	10	Medium	BCmicrO|bitargeting_May_2021|MBStar|MirAncesTar|miranda_May_2021|mirbase|miRcode|mirCoX|MiRNATIP|RNA22
RFK	Q969G6		hsa-miR-139-5p	0.350294	9	Medium	BCmicrO|MBStar|MirAncesTar|miranda_May_2021|miRcode|mirCoX|MiRNATIP|miRTar2GO|RNA22
TFAM	Q00059		hsa-miR-139-5p	0.350184	9	Medium	BCmicrO|MBStar|MirAncesTar|miranda_May_2021|miRcode|mirCoX|MiRNATIP|miRTar2GO|PITA_May_2021
FAM199X	Q6PEV8		hsa-miR-139-5p	0.35016	8	Medium	BCmicrO|MBStar|MirAncesTar|miranda_May_2021|miRcode|mirCoX|miRTar2GO|PITA_May_2021
PTCD3	Q96EY7		hsa-miR-139-5p	0.350156	9	Medium	BCmicrO|MBStar|MirAncesTar|miranda_May_2021|miRcode|mirCoX|MirTar2|mirzag|RNA22
KIAA0319	Q5VV43		hsa-miR-139-5p	0.349776	9	Medium	BCmicrO|MBStar|MirAncesTar|miranda_May_2021|miRcode|mirCoX|miRDB_v6|mirzag|RNA22
MFAP3L	O75121		hsa-miR-139-5p	0.34954	9	Medium	BCmicrO|DIANA|MBStar|MirAncesTar|miranda_May_2021|miRcode|mirCoX|miRDB_v6|RNA22
MIR10A			hsa-miR-139-5p	0.349438	3	Medium	miRcode|mirCoX|miRTar2GO
CRMP1	Q14194		hsa-miR-139-5p	0.349417	7	Medium	BCmicrO|Cupid|MirAncesTar|miRcode|mirCoX|mirzag|RNA22
DUSP22	Q9NRW4		hsa-miR-139-5p	0.349245	9	Medium	BCmicrO|bitargeting_May_2021|MirAncesTar|miranda_May_2021|miRcode|mirCoX|MiRNATIP|miRTar2GO|RNA22
RAB3IP	Q96QF0		hsa-miR-139-5p	0.349202	8	Medium	BCmicrO|MBStar|MirAncesTar|miranda_May_2021|miRcode|mirCoX|mirzag|RNA22
SLFN13	Q68D06		hsa-miR-139-5p	0.349122	10	Medium	BCmicrO|MBStar|MirAncesTar|miranda_May_2021|miRcode|mirCoX|MiRNATIP|mirzag|PITA_May_2021|RNA22
TMEM41B	Q5BJD5		hsa-miR-139-5p	0.349069	9	Medium	BCmicrO|DIANA|MBStar|MirAncesTar|miranda_May_2021|miRcode|mirCoX|miRTar2GO|mirzag
PLEKHA1	Q9HB21		hsa-miR-139-5p	0.349033	11	Medium	BCmicrO|bitargeting_May_2021|MBStar|MirAncesTar|miranda_May_2021|miRcode|mirCoX|MiRNATIP|miRTar2GO|PITA_May_2021|RNA22
GFRA2	O00451		hsa-miR-139-5p	0.348941	8	Medium	BCmicrO|CoMeTa|MBStar|MirAncesTar|miranda_May_2021|miRcode|mirCoX|RNA22
EFCAB1	Q9HAE3		hsa-miR-139-5p	0.348902	10	Medium	BCmicrO|bitargeting_May_2021|MBStar|MirAncesTar|miranda_May_2021|miRcode|mirCoX|miRDB_v6|MiRNATIP|RNA22
SENP1	Q9P0U3		hsa-miR-139-5p	0.348897	9	Medium	BCmicrO|DIANA|MBStar|MirAncesTar|miranda_May_2021|miRcode|mirCoX|mirzag|RNA22
STARD4	Q96DR4		hsa-miR-139-5p	0.348842	9	Medium	BCmicrO|DIANA|MirAncesTar|miranda_May_2021|miRcode|mirCoX|mirmap_May_2021|miRTar2GO|RNA22
MPDZ	O75970		hsa-miR-139-5p	0.348623	9	Medium	BCmicrO|MBStar|MirAncesTar|miranda_May_2021|mirbase|miRcode|mirCoX|mirzag|RNA22
MAP3K14	Q99558		hsa-miR-139-5p	0.348565	8	Medium	BCmicrO|bitargeting_May_2021|CoMeTa|MirAncesTar|miranda_May_2021|miRcode|mirCoX|RNA22
PTRH1	Q86Y79		hsa-miR-139-5p	0.348555	7	Medium	BCmicrO|MirAncesTar|miranda_May_2021|mirbase|miRcode|mirCoX|miRTar2GO
KALRN	O60229		hsa-miR-139-5p	0.348437	9	Medium	BCmicrO|CoMeTa|MBStar|MirAncesTar|miranda_May_2021|miRcode|mirCoX|MiRNATIP|RNA22
TMEM170B	Q5T4T1		hsa-miR-139-5p	0.348342	9	Medium	BCmicrO|MBStar|MirAncesTar|miranda_May_2021|miRcode|mirCoX|miRDB_v6|MiRNATIP|mirzag
PDPK1	O15530		hsa-miR-139-5p	0.348272	11	Medium	BCmicrO|bitargeting_May_2021|MBStar|MirAncesTar|miranda_May_2021|miRcode|mirCoX|mirmap_May_2021|MiRNATIP|MultiMiTar|RNA22
TWF1	Q12792		hsa-miR-139-5p	0.348158	9	Medium	BCmicrO|MBStar|MirAncesTar|miranda_May_2021|miRcode|mirCoX|miRTar2GO|mirzag|RNA22
HNRNPH3	P31942		hsa-miR-139-5p	0.348124	8	Medium	BCmicrO|DIANA|MBStar|MirAncesTar|mirbase|mirCoX|miRTar2GO|MultiMiTar
ARFIP1	P53367		hsa-miR-139-5p	0.348122	9	Medium	BCmicrO|MBStar|MirAncesTar|miranda_May_2021|miRcode|mirCoX|MiRNATIP|miRTar2GO|MultiMiTar
TAB3	Q8N5C8		hsa-miR-139-5p	0.347841	10	Medium	BCmicrO|bitargeting_May_2021|MBStar|MirAncesTar|miranda_May_2021|miRcode|mirCoX|mirzag|MultiMiTar|RNA22
CCNT1	O60563		hsa-miR-139-5p	0.347753	7	Medium	BCmicrO|DIANA|MirAncesTar|miranda_May_2021|miRcode|mirCoX|miRTar2GO
UNC5D	Q6UXZ4		hsa-miR-139-5p	0.347698	9	Medium	BCmicrO|MBStar|MirAncesTar|miranda_May_2021|miRcode|mirCoX|MiRNATIP|MultiMiTar|PITA_May_2021
MEF2C	Q06413		hsa-miR-139-5p	0.347459	9	Medium	BCmicrO|DIANA|MBStar|MirAncesTar|miranda_May_2021|miRcode|mirCoX|mirzag|RNA22
PRRC1	Q96M27		hsa-miR-139-5p	0.347389	9	Medium	BCmicrO|DIANA|MBStar|MirAncesTar|miranda_May_2021|miRcode|mirCoX|MiRNATIP|miRTar2GO
BNIP5	P0C671		hsa-miR-139-5p	0.347212	10	Medium	BCmicrO|DIANA|MirAncesTar|miranda_May_2021|miRcode|mirCoX|miRDB_v6|MiRNATIP|MirSNPInTarget|RNA22
POU3F1	Q03052		hsa-miR-139-5p	0.34707	5	Medium	BCmicrO|Cupid|MirAncesTar|miRcode|mirCoX
SHTN1	A0MZ66		hsa-miR-139-5p	0.347004	11	Medium	BCmicrO|DIANA|MBStar|MirAncesTar|miranda_May_2021|miRcode|mirCoX|MiRNATIP|MirSNPInTarget|mirzag|RNA22
CCNF	P41002		hsa-miR-139-5p	0.346923	10	Medium	BCmicrO|MBStar|MirAncesTar|miranda_May_2021|miRcode|mirCoX|MiRNATIP|mirzag|PITA_May_2021|RNA22
ZNF236	Q9UL36		hsa-miR-139-5p	0.346899	9	Medium	BCmicrO|MBStar|MirAncesTar|miranda_May_2021|miRcode|mirCoX|miRTar2GO|mirzag|RNA22
RNF122	Q9H9V4		hsa-miR-139-5p	0.346811	7	Medium	BCmicrO|CoMeTa|MirAncesTar|miranda_May_2021|miRcode|mirCoX|MirSNPInTarget
SEPTIN2	Q15019		hsa-miR-139-5p	0.346731	8	Medium	BCmicrO|MirAncesTar|miranda_May_2021|miRcode|mirCoX|MiRNATIP|MirSNPInTarget|mirzag
PTPN18	Q99952		hsa-miR-139-5p	0.346584	9	Medium	BCmicrO|CoMeTa|MBStar|MirAncesTar|miranda_May_2021|miRcode|mirCoX|MiRNATIP|mirzag
CD46	P15529		hsa-miR-139-5p	0.346575	9	Medium	BCmicrO|MBStar|MirAncesTar|miranda_May_2021|miRcode|mirCoX|MiRNATIP|miRTar2GO|RNA22
ARHGAP42	A6NI28		hsa-miR-139-5p	0.34643	9	Medium	BCmicrO|MBStar|MirAncesTar|miranda_May_2021|miRcode|mirCoX|MirSNPInTarget|PITA_May_2021|RNA22
ZNF652	Q9Y2D9		hsa-miR-139-5p	0.346361	8	Medium	BCmicrO|MBStar|MirAncesTar|miranda_May_2021|miRcode|mirCoX|miRTar2GO|MultiMiTar
RAG1	P15918		hsa-miR-139-5p	0.34595	9	Medium	BCmicrO|CoMeTa|DIANA|MirAncesTar|miranda_May_2021|miRcode|mirCoX|mirzag|RNA22
NOL7	Q9UMY1		hsa-miR-139-5p	0.345928	6	Medium	BCmicrO|miRcode|mirCoX|miRDB_v6|PITA_May_2021|TargetScan_v7_2
CEP97	Q8IW35		hsa-miR-139-5p	0.345423	7	Medium	BCmicrO|MBStar|MirAncesTar|miranda_May_2021|miRcode|mirCoX|miRTar2GO
CMPK1	P30085		hsa-miR-139-5p	0.345344	8	Medium	BCmicrO|DIANA|MBStar|MirAncesTar|miRcode|mirCoX|miRTar2GO|mirzag
PCDHGC4	Q9Y5F7		hsa-miR-139-5p	0.345337	10	Medium	BCmicrO|bitargeting_May_2021|MBStar|MirAncesTar|miranda_May_2021|miRcode|mirCoX|miRDB_v6|MiRNATIP|RNA22
RAB7A	P51149		hsa-miR-139-5p	0.345275	9	Medium	BCmicrO|bitargeting_May_2021|CoMeTa|MirAncesTar|miranda_May_2021|mirCoX|MiRNATIP|MultiMiTar|RNA22
CLVS2	Q5SYC1		hsa-miR-139-5p	0.345194	9	Medium	BCmicrO|bitargeting_May_2021|MirAncesTar|miranda_May_2021|mirbase|miRcode|mirCoX|mirzag|RNA22
LIN7C	Q9NUP9		hsa-miR-139-5p	0.345127	7	Medium	BCmicrO|MBStar|MirAncesTar|miRcode|mirCoX|miRTar2GO|mirzag
ATP13A3	Q9H7F0		hsa-miR-139-5p	0.345054	7	Medium	BCmicrO|DIANA|MBStar|MirAncesTar|miRcode|mirCoX|miRTar2GO
PBX3	P40426		hsa-miR-139-5p	0.344998	8	Medium	BCmicrO|MBStar|MirAncesTar|miranda_May_2021|mirbase|mirCoX|miRTar2GO|MultiMiTar
ZNF71	Q9NQZ8		hsa-miR-139-5p	0.344936	11	Medium	BCmicrO|bitargeting_May_2021|MBStar|MirAncesTar|miranda_May_2021|mirbase|miRcode|mirCoX|MiRNATIP|PITA_May_2021|RNA22
TINF2	Q9BSI4		hsa-miR-139-5p	0.344494	9	Medium	BCmicrO|CoMeTa|DIANA|MirAncesTar|miranda_May_2021|miRcode|mirCoX|MiRNATIP|mirzag
GREB1	Q4ZG55		hsa-miR-139-5p	0.344447	7	Medium	BCmicrO|CoMeTa|MBStar|MirAncesTar|miranda_May_2021|miRcode|mirCoX
FXN	Q16595		hsa-miR-139-5p	0.344062	9	Medium	BCmicrO|MBStar|MirAncesTar|miranda_May_2021|miRcode|mirCoX|MiRNATIP|mirzag|RNA22
RASSF8	Q8NHQ8		hsa-miR-139-5p	0.343993	10	Medium	BCmicrO|bitargeting_May_2021|MBStar|MirAncesTar|miranda_May_2021|mirbase|miRcode|mirCoX|MiRNATIP|mirzag
LONRF3	Q496Y0		hsa-miR-139-5p	0.34396	6	Medium	BCmicrO|MirAncesTar|miRcode|mirCoX|RNA22|TargetScan_v7_2
KDM4A	O75164		hsa-miR-139-5p	0.343726	8	Medium	BCmicrO|bitargeting_May_2021|CoMeTa|MirAncesTar|miranda_May_2021|miRcode|mirCoX|RNA22
CSNK1D	P48730		hsa-miR-139-5p	0.3437	10	Medium	BCmicrO|bitargeting_May_2021|MBStar|MirAncesTar|miranda_May_2021|mirbase|mirCoX|mirmap_May_2021|miRTar2GO|RNA22
TMTC1	Q8IUR5		hsa-miR-139-5p	0.343638	9	Medium	BCmicrO|MBStar|MirAncesTar|miranda_May_2021|miRcode|mirCoX|MiRNATIP|mirzag|RNA22
PCDHGA8	Q9Y5G5		hsa-miR-139-5p	0.343478	10	Medium	BCmicrO|bitargeting_May_2021|MBStar|MirAncesTar|miranda_May_2021|miRcode|mirCoX|miRDB_v6|MiRNATIP|RNA22
TMX3	Q96JJ7		hsa-miR-139-5p	0.343315	7	Medium	BCmicrO|MBStar|MirAncesTar|miranda_May_2021|miRcode|mirCoX|miRTar2GO
PDCL	Q13371		hsa-miR-139-5p	0.343168	7	Medium	BCmicrO|CoMeTa|MBStar|MirAncesTar|miranda_May_2021|mirCoX|miRTar2GO
JPT2	Q9H910		hsa-miR-139-5p	0.343085	9	Medium	BCmicrO|bitargeting_May_2021|MirAncesTar|miranda_May_2021|miRcode|mirCoX|miRTar2GO|PITA_May_2021|RNA22
BTF3L4	Q96K17		hsa-miR-139-5p	0.342606	7	Medium	BCmicrO|MBStar|MirAncesTar|miRcode|mirCoX|miRTar2GO|mirzag
RBM17	Q96I25		hsa-miR-139-5p	0.342582	8	Medium	BCmicrO|CoMeTa|MBStar|MirAncesTar|miranda_May_2021|miRcode|mirCoX|mirzag
FBXO45	P0C2W1		hsa-miR-139-5p	0.342576	8	Medium	BCmicrO|MBStar|MirAncesTar|miRcode|mirCoX|MiRNATIP|miRTar2GO|mirzag
FOXN3	O00409		hsa-miR-139-5p	0.342518	9	Medium	BCmicrO|MBStar|MirAncesTar|miRcode|mirCoX|MiRNATIP|MultiMiTar|PITA_May_2021|RNA22
PCDHGC5	Q9Y5F6		hsa-miR-139-5p	0.342484	9	Medium	BCmicrO|bitargeting_May_2021|DIANA|MirAncesTar|miranda_May_2021|miRcode|mirCoX|miRDB_v6|MiRNATIP
RBM12B	Q8IXT5		hsa-miR-139-5p	0.342377	7	Medium	BCmicrO|MBStar|MirAncesTar|miRcode|mirCoX|MiRNATIP|miRTar2GO
STXBP3	O00186		hsa-miR-139-5p	0.342045	7	Medium	BCmicrO|MBStar|MirAncesTar|miRcode|mirCoX|miRTar2GO|RNA22
NFATC1	O95644		hsa-miR-139-5p	0.341981	10	Medium	BCmicrO|bitargeting_May_2021|MBStar|MirAncesTar|miranda_May_2021|miRcode|mirCoX|MiRNATIP|mirzag|RNA22
CNST	Q6PJW8		hsa-miR-139-5p	0.34188	8	Medium	BCmicrO|bitargeting_May_2021|MBStar|MirAncesTar|miranda_May_2021|miRcode|mirCoX|mirzag
DICER1	Q9UPY3		hsa-miR-139-5p	0.341763	9	Medium	BCmicrO|bitargeting_May_2021|MBStar|MirAncesTar|miranda_May_2021|mirCoX|miRTar2GO|MultiMiTar|RNA22
DIDO1	Q9BTC0		hsa-miR-139-5p	0.341701	9	Medium	BCmicrO|bitargeting_May_2021|Cupid|MirAncesTar|miranda_May_2021|mirCoX|MiRNATIP|miRTar2GO|RNA22
KLHL42	Q9P2K6		hsa-miR-139-5p	0.341612	8	Medium	BCmicrO|MBStar|MirAncesTar|miRcode|mirCoX|mirzag|MultiMiTar|RNA22
KLF10	Q13118		hsa-miR-139-5p	0.341552	7	Medium	BCmicrO|MirAncesTar|miRcode|mirCoX|miRTar2GO|mirzag|RNA22
MTMR3	Q13615		hsa-miR-139-5p	0.341319	11	Medium	BCmicrO|bitargeting_May_2021|CoMeTa|MBStar|MirAncesTar|miranda_May_2021|miRcode|mirCoX|MiRNATIP|PITA_May_2021|RNA22
IST1	P53990		hsa-miR-139-5p	0.34122	9	Medium	BCmicrO|bitargeting_May_2021|MBStar|MirAncesTar|miranda_May_2021|miRcode|mirCoX|MiRNATIP|miRTar2GO
NEMP2	A6NFY4		hsa-miR-139-5p	0.34105	11	Medium	BCmicrO|bitargeting_May_2021|MBStar|MirAncesTar|miranda_May_2021|miRcode|mirCoX|MirSNPInTarget|mirzag|PITA_May_2021|RNA22
PTPRE	P23469		hsa-miR-139-5p	0.341016	10	Medium	BCmicrO|bitargeting_May_2021|CoMeTa|MBStar|MirAncesTar|miranda_May_2021|miRcode|mirCoX|MiRNATIP|RNA22
GABARAPL1	Q9H0R8		hsa-miR-139-5p	0.340988	10	Medium	BCmicrO|bitargeting_May_2021|MBStar|MirAncesTar|miranda_May_2021|miRcode|mirCoX|MiRNATIP|miRTar2GO|RNA22
PLEKHA8	Q96JA3		hsa-miR-139-5p	0.340822	8	Medium	BCmicrO|MBStar|MirAncesTar|miRcode|mirCoX|miRTar2GO|mirzag|RNA22
UHRF1BP1	Q6BDS2		hsa-miR-139-5p	0.340679	9	Medium	BCmicrO|DIANA|MirAncesTar|miranda_May_2021|miRcode|mirCoX|MirSNPInTarget|mirzag|RNA22
TASOR	Q9UK61		hsa-miR-139-5p	0.340299	8	Medium	BCmicrO|MBStar|MirAncesTar|miranda_May_2021|miRcode|mirCoX|MirTar2|mirzag
PCDHGB5	Q9Y5G0		hsa-miR-139-5p	0.340213	9	Medium	BCmicrO|bitargeting_May_2021|CoMeTa|MBStar|MirAncesTar|miranda_May_2021|mirCoX|miRDB_v6|RNA22
GBP4	Q96PP9		hsa-miR-139-5p	0.340157	11	Medium	BCmicrO|DIANA|MBStar|MirAncesTar|miranda_May_2021|miRcode|mirCoX|MiRNATIP|mirzag|PITA_May_2021|RNA22
KCNA2	P16389		hsa-miR-139-5p	0.34014	8	Medium	BCmicrO|CoMeTa|MirAncesTar|miranda_May_2021|mirbase|miRcode|mirCoX|RNA22
YWHAB	P31946		hsa-miR-139-5p	0.340059	8	Medium	BCmicrO|MirAncesTar|miRcode|mirCoX|miRTar2GO|mirzag|PITA_May_2021|RNA22
APOLD1	Q96LR9		hsa-miR-139-5p	0.339939	9	Medium	BCmicrO|bitargeting_May_2021|MBStar|MirAncesTar|miranda_May_2021|miRcode|mirCoX|MiRNATIP|MirSNPInTarget
PCDHGB6	Q9Y5F9		hsa-miR-139-5p	0.339839	8	Medium	BCmicrO|bitargeting_May_2021|CoMeTa|MirAncesTar|miranda_May_2021|miRcode|mirCoX|miRDB_v6
CEP290	O15078		hsa-miR-139-5p	0.339758	9	Medium	BCmicrO|MirAncesTar|miranda_May_2021|mirbase|miRcode|mirCoX|miRDB_v6|mirzag|RNA22
EMSY	Q7Z589		hsa-miR-139-5p	0.339732	6	Medium	BCmicrO|MBStar|MirAncesTar|miRcode|mirCoX|miRTar2GO
CRLS1	Q9UJA2		hsa-miR-139-5p	0.33953	9	Medium	BCmicrO|MBStar|MirAncesTar|miranda_May_2021|miRcode|mirCoX|MirTar2|mirzag|RNA22
APP	P05067		hsa-miR-139-5p	0.33939	9	Medium	BCmicrO|bitargeting_May_2021|CoMeTa|MBStar|MirAncesTar|miranda_May_2021|miRcode|mirCoX|RNA22
NAPB	Q9H115		hsa-miR-139-5p	0.339077	9	Medium	BCmicrO|bitargeting_May_2021|DIANA|MirAncesTar|miranda_May_2021|miRcode|mirCoX|miRDB_v6|RNA22
FANCA	O15360		hsa-miR-139-5p	0.338977	8	Medium	BCmicrO|MirAncesTar|miranda_May_2021|miRcode|mirCoX|MiRNATIP|MirSNPInTarget|miRTar2GO
PCDHGA9	Q9Y5G4		hsa-miR-139-5p	0.338948	8	Medium	BCmicrO|bitargeting_May_2021|CoMeTa|MirAncesTar|miranda_May_2021|mirCoX|miRDB_v6|RNA22
GPAT3	Q53EU6		hsa-miR-139-5p	0.338922	7	Medium	BCmicrO|MBStar|MirAncesTar|miRcode|mirCoX|miRTar2GO|mirzag
MFSD4B	Q5TF39		hsa-miR-139-5p	0.338894	9	Medium	BCmicrO|MirAncesTar|miranda_May_2021|miRcode|mirCoX|miRTar2GO|mirzag|PITA_May_2021|RNA22
THAP12	O43422		hsa-miR-139-5p	0.338825	8	Medium	BCmicrO|MBStar|MirAncesTar|miRcode|mirCoX|MiRNATIP|miRTar2GO|RNA22
WDR31	Q8NA23		hsa-miR-139-5p	0.338736	10	Medium	BCmicrO|bitargeting_May_2021|DIANA|MirAncesTar|miranda_May_2021|miRcode|mirCoX|MirSNPInTarget|mirzag|RNA22
VEGFD	O43915		hsa-miR-139-5p	0.338706	7	Medium	BCmicrO|CoMeTa|MirAncesTar|miranda_May_2021|miRcode|mirCoX|mirzag
HDHD5	Q9BXW7		hsa-miR-139-5p	0.338663	10	Medium	BCmicrO|bitargeting_May_2021|MBStar|MirAncesTar|miranda_May_2021|mirbase|mirCoX|MiRNATIP|miRTar2GO|RNA22
RDH10	Q8IZV5		hsa-miR-139-5p	0.338566	7	Medium	BCmicrO|MBStar|MirAncesTar|miRcode|mirCoX|mirzag|MultiMiTar
CD109	Q6YHK3		hsa-miR-139-5p	0.338533	8	Medium	BCmicrO|MBStar|MirAncesTar|miranda_May_2021|miRcode|mirCoX|miRTar2GO|RNA22
L2HGDH	Q9H9P8		hsa-miR-139-5p	0.338503	10	Medium	BCmicrO|MBStar|MirAncesTar|miranda_May_2021|mirbase|mirCoX|MiRNATIP|miRTar2GO|PITA_May_2021|RNA22
SPATA13	Q96N96		hsa-miR-139-5p	0.338346	10	Medium	BCmicrO|MBStar|MirAncesTar|miranda_May_2021|mirbase|miRcode|mirCoX|MiRNATIP|mirzag|RNA22
NEDD4	P46934		hsa-miR-139-5p	0.338309	9	Medium	BCmicrO|bitargeting_May_2021|DIANA|MBStar|MirAncesTar|mirCoX|MiRNATIP|miRTar2GO|MultiMiTar
NOTCH2	Q04721		hsa-miR-139-5p	0.338306	9	Medium	BCmicrO|MBStar|MirAncesTar|miranda_May_2021|miRcode|mirCoX|MiRNATIP|miRTar2GO|RNA22
GJD3	Q8N144		hsa-miR-139-5p	0.338185	7	Medium	BCmicrO|MirAncesTar|miRcode|mirCoX|MirSNPInTarget|mirzag|MultiMiTar
ZCCHC14	Q8WYQ9		hsa-miR-139-5p	0.338159	8	Medium	BCmicrO|MirAncesTar|miranda_May_2021|miRcode|mirCoX|MiRNATIP|miRTar2GO|mirzag
ZNF431	Q8TF32		hsa-miR-139-5p	0.338015	8	Medium	BCmicrO|MBStar|MirAncesTar|miranda_May_2021|mirCoX|miRTar2GO|MultiMiTar|RNA22
DHX33	Q9H6R0		hsa-miR-139-5p	0.338006	8	Medium	BCmicrO|MBStar|MirAncesTar|miRcode|mirCoX|miRTar2GO|mirzag|RNA22
IGF2BP1	Q9NZI8		hsa-miR-139-5p	0.337962	9	Medium	BCmicrO|bitargeting_May_2021|MBStar|MirAncesTar|miRcode|mirCoX|MiRNATIP|miRTar2GO|RNA22
TOR1AIP2	Q8NFQ8		hsa-miR-139-5p	0.337951	10	Medium	BCmicrO|MBStar|MirAncesTar|miranda_May_2021|miRcode|mirCoX|MiRNATIP|miRTar2GO|PITA_May_2021|RNA22
NANOGNB	Q7Z5D8		hsa-miR-139-5p	0.337809	7	Medium	MirAncesTar|miranda_May_2021|miRcode|mirCoX|miRDB_v6|MirTar2|mirzag
BMP6	P22004		hsa-miR-139-5p	0.337755	8	Medium	BCmicrO|DIANA|MBStar|MirAncesTar|miRcode|mirCoX|miRTar2GO|RNA22
OSBPL3	Q9H4L5		hsa-miR-139-5p	0.337643	8	Medium	BCmicrO|MBStar|MirAncesTar|miRcode|mirCoX|miRTar2GO|PITA_May_2021|RNA22
MTF2	Q9Y483		hsa-miR-139-5p	0.337592	6	Medium	BCmicrO|DIANA|MBStar|MirAncesTar|miRcode|mirCoX
ZNF264	O43296		hsa-miR-139-5p	0.337539	9	Medium	BCmicrO|MBStar|MirAncesTar|miranda_May_2021|miRcode|mirCoX|MiRNATIP|miRTar2GO|RNA22
SIAE	Q9HAT2		hsa-miR-139-5p	0.337501	8	Medium	BCmicrO|DIANA|MirAncesTar|miranda_May_2021|miRcode|mirCoX|RNA22|TargetScan_v7_2
IPO9	Q96P70		hsa-miR-139-5p	0.337373	9	Medium	BCmicrO|bitargeting_May_2021|MBStar|MirAncesTar|miranda_May_2021|miRcode|mirCoX|miRTar2GO|RNA22
DOCK4	Q8N1I0		hsa-miR-139-5p	0.337371	8	Medium	BCmicrO|MBStar|MirAncesTar|miRcode|mirCoX|miRTar2GO|mirzag|RNA22
LONP2	Q86WA8		hsa-miR-139-5p	0.337342	9	Medium	BCmicrO|MBStar|MirAncesTar|miranda_May_2021|miRcode|mirCoX|MiRNATIP|miRTar2GO|RNA22
MEAF6	Q9HAF1		hsa-miR-139-5p	0.337305	7	Medium	BCmicrO|MBStar|MirAncesTar|miranda_May_2021|miRcode|mirCoX|miRTar2GO
CDC42EP3	Q9UKI2		hsa-miR-139-5p	0.337208	7	Medium	BCmicrO|MBStar|miRcode|mirCoX|miRTar2GO|MultiMiTar|RNA22
IPO11	Q9UI26		hsa-miR-139-5p	0.337007	9	Medium	BCmicrO|MBStar|MirAncesTar|miranda_May_2021|mirbase|miRcode|mirCoX|mirzag|RNA22
ZBTB6	Q15916		hsa-miR-139-5p	0.337007	8	Medium	BCmicrO|MBStar|MirAncesTar|miRcode|mirCoX|miRTar2GO|mirzag|RNA22
USP25	Q9UHP3		hsa-miR-139-5p	0.336692	7	Medium	BCmicrO|MBStar|MirAncesTar|miRcode|mirCoX|miRTar2GO|mirzag
FAM193A	P78312		hsa-miR-139-5p	0.336595	8	Medium	BCmicrO|CoMeTa|MBStar|MirAncesTar|miranda_May_2021|mirbase|mirCoX|MultiMiTar
SMIM15	Q7Z3B0		hsa-miR-139-5p	0.336057	8	Medium	BCmicrO|MBStar|MirAncesTar|miranda_May_2021|miRcode|mirCoX|miRTar2GO|mirzag
ZNF706	Q9Y5V0		hsa-miR-139-5p	0.336021	7	Medium	BCmicrO|DIANA|MBStar|MirAncesTar|miRcode|mirCoX|miRTar2GO
CCDC144A	A2RUR9		hsa-miR-139-5p	0.335875	10	Medium	BCmicrO|bitargeting_May_2021|CoMeTa|MBStar|MirAncesTar|miranda_May_2021|miRcode|mirCoX|MiRNATIP|RNA22
CD47	Q08722		hsa-miR-139-5p	0.335812	8	Medium	BCmicrO|MBStar|MirAncesTar|miRcode|mirCoX|MiRNATIP|MultiMiTar|RNA22
HHEX	Q03014		hsa-miR-139-5p	0.335782	7	Medium	BCmicrO|CoMeTa|MBStar|MirAncesTar|miranda_May_2021|mirCoX|miRTar2GO
TMEM132B	Q14DG7		hsa-miR-139-5p	0.335765	9	Medium	BCmicrO|MBStar|MirAncesTar|miranda_May_2021|miRcode|mirCoX|MirSNPInTarget|mirzag|RNA22
RRAGD	Q9NQL2		hsa-miR-139-5p	0.33575	10	Medium	BCmicrO|bitargeting_May_2021|MBStar|MirAncesTar|miranda_May_2021|miRcode|mirCoX|MirSNPInTarget|mirzag|RNA22
ZNF343	Q6P1L6		hsa-miR-139-5p	0.335745	9	Medium	BCmicrO|bitargeting_May_2021|MBStar|MirAncesTar|miranda_May_2021|miRcode|mirCoX|MirSNPInTarget|RNA22
ERBB4	Q15303		hsa-miR-139-5p	0.335482	8	Medium	BCmicrO|MBStar|MirAncesTar|mirCoX|MiRNATIP|miRTar2GO|MultiMiTar|RNA22
ZNF696	Q9H7X3		hsa-miR-139-5p	0.335401	10	Medium	BCmicrO|bitargeting_May_2021|MBStar|MirAncesTar|miranda_May_2021|mirCoX|mirmap_May_2021|MiRNATIP|miRTar2GO|PITA_May_2021
SYT11	Q9BT88		hsa-miR-139-5p	0.334839	9	Medium	BCmicrO|MBStar|MirAncesTar|miranda_May_2021|miRcode|mirCoX|MultiMiTar|PITA_May_2021|RNA22
AMMECR1	Q9Y4X0		hsa-miR-139-5p	0.334711	8	Medium	BCmicrO|MBStar|MirAncesTar|miRcode|mirCoX|MiRNATIP|miRTar2GO|MultiMiTar
CSTF3	Q12996		hsa-miR-139-5p	0.334639	8	Medium	BCmicrO|MirAncesTar|miranda_May_2021|miRcode|mirCoX|mirzag|MultiMiTar|RNA22
SLAMF8	Q9P0V8		hsa-miR-139-5p	0.334545	7	Medium	BCmicrO|CoMeTa|MBStar|MirAncesTar|miranda_May_2021|miRcode|mirCoX
THSD4	Q6ZMP0		hsa-miR-139-5p	0.334415	9	Medium	BCmicrO|bitargeting_May_2021|MBStar|MirAncesTar|miranda_May_2021|miRcode|mirCoX|miRTar2GO|RNA22
HMOX1	P09601		hsa-miR-139-5p	0.334327	9	Medium	BCmicrO|bitargeting_May_2021|MBStar|MirAncesTar|miranda_May_2021|miRcode|mirCoX|miRTar2GO|RNA22
UST	Q9Y2C2		hsa-miR-139-5p	0.334258	7	Medium	BCmicrO|CoMeTa|MirAncesTar|miranda_May_2021|miRcode|mirCoX|MiRNATIP
SAMD12	Q8N8I0		hsa-miR-139-5p	0.334208	11	Medium	BCmicrO|DIANA|MBStar|MirAncesTar|miranda_May_2021|miRcode|mirCoX|MiRNATIP|MirSNPInTarget|PITA_May_2021|RNA22
TECPR2	O15040		hsa-miR-139-5p	0.334206	9	Medium	BCmicrO|MBStar|MirAncesTar|miranda_May_2021|miRcode|mirCoX|mirmap_May_2021|miRTar2GO|RNA22
PHLDA1	Q8WV24		hsa-miR-139-5p	0.334114	7	Medium	BCmicrO|CoMeTa|MBStar|MirAncesTar|miranda_May_2021|mirCoX|RNA22
TCTA	P57738		hsa-miR-139-5p	0.334036	8	Medium	BCmicrO|CoMeTa|MirAncesTar|miranda_May_2021|miRcode|mirCoX|MiRNATIP|RNA22
ANGEL1	Q9UNK9		hsa-miR-139-5p	0.333943	10	Medium	BCmicrO|bitargeting_May_2021|MBStar|MirAncesTar|miranda_May_2021|miRcode|mirCoX|MiRNATIP|miRTar2GO|RNA22
USP34	Q70CQ2		hsa-miR-139-5p	0.333892	10	Medium	BCmicrO|MBStar|MirAncesTar|miRcode|mirCoX|mirmap_May_2021|MiRNATIP|miRTar2GO|PITA_May_2021|RNA22
SH3GLB1	Q9Y371		hsa-miR-139-5p	0.33342	8	Medium	BCmicrO|bitargeting_May_2021|MBStar|MirAncesTar|miranda_May_2021|mirCoX|miRTar2GO|MultiMiTar
C17orf58	Q2M2W7		hsa-miR-139-5p	0.333361	9	Medium	BCmicrO|MBStar|MirAncesTar|miranda_May_2021|mirbase|miRcode|mirCoX|MirSNPInTarget|mirzag
CDK7	P50613		hsa-miR-139-5p	0.333322	7	Medium	BCmicrO|MirAncesTar|mirbase|miRcode|mirCoX|miRTar2GO|mirzag
SEC22B	O75396		hsa-miR-139-5p	0.333275	8	Medium	BCmicrO|MBStar|MirAncesTar|miranda_May_2021|miRcode|mirCoX|miRTar2GO|mirzag
TXNDC12	O95881		hsa-miR-139-5p	0.333142	10	Medium	BCmicrO|bitargeting_May_2021|MBStar|MirAncesTar|miranda_May_2021|mirbase|mirCoX|MiRNATIP|miRTar2GO|RNA22
RAPGEF2	Q9Y4G8		hsa-miR-139-5p	0.333015	7	Medium	BCmicrO|MBStar|MirAncesTar|miRcode|mirCoX|miRTar2GO|RNA22
GAB1	Q13480		hsa-miR-139-5p	0.332997	9	Medium	BCmicrO|DIANA|MBStar|MirAncesTar|miranda_May_2021|miRcode|mirCoX|miRTar2GO|mirzag
MOCS1	Q9NZB8		hsa-miR-139-5p	0.332727	9	Medium	BCmicrO|MirAncesTar|miranda_May_2021|miRcode|mirCoX|MiRNATIP|MirTar2|mirzag|RNA22
ADD2	P35612		hsa-miR-139-5p	0.332724	10	Medium	BCmicrO|bitargeting_May_2021|CoMeTa|MBStar|MirAncesTar|miranda_May_2021|mirCoX|MiRNATIP|PITA_May_2021|RNA22
UBR5	O95071		hsa-miR-139-5p	0.332674	7	Medium	BCmicrO|MBStar|MirAncesTar|miRcode|mirCoX|miRTar2GO|RNA22
ZNF572	Q7Z3I7		hsa-miR-139-5p	0.332662	9	Medium	BCmicrO|MBStar|MirAncesTar|miranda_May_2021|miRcode|mirCoX|miRDB_v6|mirzag|RNA22
CACNA1C	Q13936		hsa-miR-139-5p	0.332623	7	Medium	BCmicrO|MBStar|MirAncesTar|miranda_May_2021|miRcode|mirCoX|MultiMiTar
RBM22	Q9NW64		hsa-miR-139-5p	0.332616	9	Medium	BCmicrO|CoMeTa|MBStar|MirAncesTar|miranda_May_2021|mirbase|mirCoX|MiRNATIP|RNA22
BCL2L15	Q5TBC7		hsa-miR-139-5p	0.332386	7	Medium	BCmicrO|MBStar|MirAncesTar|miRcode|mirCoX|mirzag|MultiMiTar
LEMD2	Q8NC56		hsa-miR-139-5p	0.332283	10	Medium	BCmicrO|MBStar|MirAncesTar|miranda_May_2021|mirbase|miRcode|mirCoX|MiRNATIP|mirzag|RNA22
RPP14	O95059		hsa-miR-139-5p	0.332278	10	Medium	BCmicrO|bitargeting_May_2021|MBStar|MirAncesTar|miranda_May_2021|miRcode|mirCoX|MiRNATIP|PITA_May_2021|RNA22
TENT5A	Q96IP4		hsa-miR-139-5p	0.332232	8	Medium	BCmicrO|CoMeTa|MBStar|MirAncesTar|miranda_May_2021|mirCoX|miRTar2GO|RNA22
MATN2	O00339		hsa-miR-139-5p	0.332195	7	Medium	BCmicrO|MBStar|MirAncesTar|miRcode|mirCoX|miRTar2GO|mirzag
GAS8	O95995		hsa-miR-139-5p	0.332021	10	Medium	BCmicrO|bitargeting_May_2021|MBStar|MirAncesTar|miranda_May_2021|miRcode|mirCoX|mirmap_May_2021|miRTar2GO|RNA22
C18orf54	Q8IYD9		hsa-miR-139-5p	0.331887	8	Medium	BCmicrO|MBStar|MirAncesTar|miRcode|mirCoX|miRTar2GO|mirzag|RNA22
SEPTIN4	O43236		hsa-miR-139-5p	0.33185	10	Medium	BCmicrO|bitargeting_May_2021|CoMeTa|MBStar|MirAncesTar|miranda_May_2021|miRcode|mirCoX|MiRNATIP|RNA22
FLNA	P21333		hsa-miR-139-5p	0.331815	8	Medium	BCmicrO|bitargeting_May_2021|miranda_May_2021|miRcode|mirCoX|MiRNATIP|miRTar2GO|RNA22
ENO2	P09104		hsa-miR-139-5p	0.331672	10	Medium	BCmicrO|bitargeting_May_2021|MBStar|MirAncesTar|miranda_May_2021|miRcode|mirCoX|mirzag|PITA_May_2021|RNA22
NSMF	Q6X4W1		hsa-miR-139-5p	0.331537	9	Medium	BCmicrO|bitargeting_May_2021|MBStar|MirAncesTar|miranda_May_2021|miRcode|mirCoX|miRTar2GO|RNA22
CDH2	P19022		hsa-miR-139-5p	0.33138	9	Medium	BCmicrO|bitargeting_May_2021|MBStar|MirAncesTar|miranda_May_2021|miRcode|mirCoX|miRTar2GO|RNA22
MTSS1	O43312		hsa-miR-139-5p	0.331374	7	Medium	BCmicrO|CoMeTa|MirAncesTar|miranda_May_2021|mirCoX|MultiMiTar|RNA22
TACC1	O75410		hsa-miR-139-5p	0.331283	10	Medium	BCmicrO|MBStar|MirAncesTar|miranda_May_2021|miRcode|mirCoX|MiRNATIP|miRTar2GO|PITA_May_2021|RNA22
CAMKK1	Q8N5S9		hsa-miR-139-5p	0.331067	9	Medium	BCmicrO|bitargeting_May_2021|MBStar|MirAncesTar|miranda_May_2021|mirbase|miRcode|mirCoX|miRTar2GO
SLC5A6	Q9Y289		hsa-miR-139-5p	0.330982	9	Medium	BCmicrO|bitargeting_May_2021|MirAncesTar|miranda_May_2021|miRcode|mirCoX|MiRNATIP|miRTar2GO|RNA22
SLC7A6	Q92536		hsa-miR-139-5p	0.330666	8	Medium	BCmicrO|MBStar|MirAncesTar|miranda_May_2021|miRcode|mirCoX|miRTar2GO|RNA22
PAPOLB	Q9NRJ5		hsa-miR-139-5p	0.330599	9	Medium	BCmicrO|DIANA|MBStar|MirAncesTar|miranda_May_2021|miRcode|mirCoX|mirzag|RNA22
PAICS	P22234		hsa-miR-139-5p	0.330565	8	Medium	BCmicrO|MBStar|MirAncesTar|miRcode|mirCoX|miRTar2GO|mirzag|RNA22
USP46	P62068		hsa-miR-139-5p	0.330509	7	Medium	BCmicrO|bitargeting_May_2021|MBStar|MirAncesTar|miranda_May_2021|miRcode|mirCoX
CECR2	Q9BXF3		hsa-miR-139-5p	0.330347	9	Medium	BCmicrO|bitargeting_May_2021|MirAncesTar|miranda_May_2021|miRcode|mirCoX|PITA_May_2021|RNA22|TargetScan_v7_2
VTI1B	Q9UEU0		hsa-miR-139-5p	0.330297	9	Medium	BCmicrO|bitargeting_May_2021|MirAncesTar|miranda_May_2021|miRcode|mirCoX|MiRNATIP|miRTar2GO|PITA_May_2021
ESR1	P03372		hsa-miR-139-5p	0.330267	10	Medium	BCmicrO|bitargeting_May_2021|MBStar|MirAncesTar|miranda_May_2021|miRcode|mirCoX|MiRNATIP|mirzag|RNA22
PRAMEF4	O60810		hsa-miR-139-5p	0.330215	9	Medium	BCmicrO|DIANA|MirAncesTar|miranda_May_2021|mirbase|miRcode|mirCoX|mirzag|PITA_May_2021
LRPPRC	P42704		hsa-miR-139-5p	0.330134	10	Medium	BCmicrO|MBStar|MirAncesTar|miranda_May_2021|miRcode|mirCoX|miRDB_v6|mirzag|PITA_May_2021|RNA22
LIN28B	Q6ZN17		hsa-miR-139-5p	0.330067	8	Medium	BCmicrO|DIANA|MBStar|MirAncesTar|miranda_May_2021|miRcode|mirCoX|mirzag
SMC1A	Q14683		hsa-miR-139-5p	0.33004	9	Medium	BCmicrO|bitargeting_May_2021|MBStar|MirAncesTar|miRcode|mirCoX|MiRNATIP|MultiMiTar|RNA22
PCDHGA6	Q9Y5G7		hsa-miR-139-5p	0.330029	9	Medium	BCmicrO|bitargeting_May_2021|MBStar|MirAncesTar|miranda_May_2021|miRcode|mirCoX|miRDB_v6|RNA22
C21orf58	P58505		hsa-miR-139-5p	0.32998	8	Medium	BCmicrO|MBStar|MirAncesTar|miranda_May_2021|miRcode|mirCoX|MiRNATIP|miRTar2GO
NAA30	Q147X3		hsa-miR-139-5p	0.329977	8	Medium	BCmicrO|Cupid|MBStar|MirAncesTar|miranda_May_2021|miRcode|mirCoX|MiRNATIP
ACTC1	P68032		hsa-miR-139-5p	0.329767	8	Medium	BCmicrO|MBStar|MirAncesTar|miRcode|mirCoX|miRDB_v6|MiRNATIP|mirzag
PDXK	O00764		hsa-miR-139-5p	0.329528	9	Medium	BCmicrO|bitargeting_May_2021|MirAncesTar|miranda_May_2021|miRcode|mirCoX|MiRNATIP|miRTar2GO|RNA22
RPP30	P78346		hsa-miR-139-5p	0.329317	7	Medium	BCmicrO|DIANA|MirAncesTar|miRcode|mirCoX|MirTar2|mirzag
HBS1L	Q9Y450		hsa-miR-139-5p	0.329106	8	Medium	BCmicrO|MBStar|MirAncesTar|miRcode|mirCoX|MiRNATIP|miRTar2GO|RNA22
SPRY4	Q9C004		hsa-miR-139-5p	0.329055	8	Medium	BCmicrO|MBStar|MirAncesTar|miranda_May_2021|miRcode|mirCoX|mirzag|MultiMiTar
ENPP5	Q9UJA9		hsa-miR-139-5p	0.32902	9	Medium	BCmicrO|MBStar|MirAncesTar|miranda_May_2021|miRcode|mirCoX|MiRNATIP|mirzag|RNA22
BRWD3	Q6RI45		hsa-miR-139-5p	0.328967	6	Medium	BCmicrO|MBStar|MirAncesTar|miRcode|mirCoX|miRTar2GO
PSAT1	Q9Y617		hsa-miR-139-5p	0.328875	9	Medium	BCmicrO|MBStar|MirAncesTar|miranda_May_2021|mirbase|miRcode|mirCoX|MiRNATIP|mirzag
FBXL20	Q96IG2		hsa-miR-139-5p	0.328846	8	Medium	BCmicrO|MBStar|MirAncesTar|miranda_May_2021|miRcode|mirCoX|miRTar2GO|RNA22
EMC1	Q8N766		hsa-miR-139-5p	0.328716	9	Medium	BCmicrO|MBStar|MirAncesTar|miranda_May_2021|mirbase|miRcode|mirCoX|mirzag|RNA22
ESCO1	Q5FWF5		hsa-miR-139-5p	0.328678	9	Medium	BCmicrO|DIANA|MBStar|MirAncesTar|miranda_May_2021|miRcode|mirCoX|miRTar2GO|RNA22
VEZT	Q9HBM0		hsa-miR-139-5p	0.328645	6	Medium	BCmicrO|MBStar|MirAncesTar|miranda_May_2021|miRcode|mirCoX
KATNAL1	Q9BW62		hsa-miR-139-5p	0.328487	8	Medium	BCmicrO|MBStar|MirAncesTar|miranda_May_2021|miRcode|mirCoX|miRTar2GO|RNA22
NNT	Q13423		hsa-miR-139-5p	0.328348	8	Medium	BCmicrO|MBStar|MirAncesTar|miranda_May_2021|miRcode|mirCoX|miRTar2GO|RNA22
CXCL17	Q6UXB2		hsa-miR-139-5p	0.328073	7	Medium	BCmicrO|MirAncesTar|miranda_May_2021|miRcode|mirCoX|MirTar2|mirzag
LPIN2	Q92539		hsa-miR-139-5p	0.328048	8	Medium	BCmicrO|DIANA|MBStar|MirAncesTar|miRcode|mirCoX|miRTar2GO|RNA22
PDGFRA	P16234		hsa-miR-139-5p	0.328039	7	Medium	BCmicrO|CoMeTa|MBStar|MirAncesTar|miRcode|mirCoX|MiRNATIP
NOS1	P29475		hsa-miR-139-5p	0.327797	10	Medium	BCmicrO|bitargeting_May_2021|MBStar|MirAncesTar|miranda_May_2021|miRcode|mirCoX|mirmap_May_2021|MirSNPInTarget|RNA22
ZNF577	Q9BSK1		hsa-miR-139-5p	0.327588	8	Medium	BCmicrO|DIANA|MBStar|MirAncesTar|miranda_May_2021|miRcode|mirCoX|mirzag
PDE4DIP	Q5VU43		hsa-miR-139-5p	0.327451	11	Medium	BCmicrO|bitargeting_May_2021|MBStar|MirAncesTar|miranda_May_2021|mirbase|miRcode|mirCoX|MiRNATIP|mirzag|RNA22
CRTAP	O75718		hsa-miR-139-5p	0.327436	8	Medium	BCmicrO|CoMeTa|MBStar|MirAncesTar|miranda_May_2021|mirCoX|MiRNATIP|RNA22
RAB35	Q15286		hsa-miR-139-5p	0.327311	9	Medium	BCmicrO|bitargeting_May_2021|CoMeTa|MBStar|MirAncesTar|miranda_May_2021|mirCoX|MiRNATIP|RNA22
PHC3	Q8NDX5		hsa-miR-139-5p	0.327182	7	Medium	BCmicrO|MBStar|MirAncesTar|mirCoX|miRTar2GO|MultiMiTar|RNA22
IFRD1	O00458		hsa-miR-139-5p	0.32713	9	Medium	BCmicrO|bitargeting_May_2021|MBStar|MirAncesTar|miranda_May_2021|mirCoX|miRTar2GO|mirzag|RNA22
CNOT7	Q9UIV1		hsa-miR-139-5p	0.327112	8	Medium	BCmicrO|MBStar|MirAncesTar|miranda_May_2021|miRcode|mirCoX|mirmap_May_2021|miRTar2GO
TMLHE	Q9NVH6		hsa-miR-139-5p	0.327044	8	Medium	BCmicrO|MBStar|MirAncesTar|miranda_May_2021|mirCoX|miRDB_v6|MirTar2|mirzag
RNF138	Q8WVD3		hsa-miR-139-5p	0.327043	7	Medium	BCmicrO|MBStar|MirAncesTar|miRcode|mirCoX|miRTar2GO|RNA22
GOLGA7	Q7Z5G4		hsa-miR-139-5p	0.327029	7	Medium	BCmicrO|MBStar|MirAncesTar|mirCoX|MirSNPInTarget|miRTar2GO|MultiMiTar
TTK	P33981		hsa-miR-139-5p	0.327013	7	Medium	BCmicrO|MBStar|MirAncesTar|mirbase|miRcode|mirCoX|miRTar2GO
UGT3A2	Q3SY77		hsa-miR-139-5p	0.327006	9	Medium	BCmicrO|bitargeting_May_2021|MBStar|MirAncesTar|miranda_May_2021|mirbase|miRcode|mirCoX|MirSNPInTarget
SCD	O00767		hsa-miR-139-5p	0.326925	7	Medium	BCmicrO|MBStar|MirAncesTar|miranda_May_2021|miRcode|mirCoX|miRTar2GO
SRD5A3	Q9H8P0		hsa-miR-139-5p	0.326864	10	Medium	BCmicrO|DIANA|MBStar|MirAncesTar|miranda_May_2021|miRcode|mirCoX|MiRNATIP|mirzag|RNA22
HMG20A	Q9NP66		hsa-miR-139-5p	0.326682	8	Medium	BCmicrO|MirAncesTar|miranda_May_2021|miRcode|mirCoX|miRTar2GO|mirzag|RNA22
MGRN1	O60291		hsa-miR-139-5p	0.326675	9	Medium	BCmicrO|bitargeting_May_2021|MBStar|MirAncesTar|miranda_May_2021|mirCoX|MiRNATIP|miRTar2GO|RNA22
SLC28A2	O43868		hsa-miR-139-5p	0.326658	10	Medium	BCmicrO|bitargeting_May_2021|MirAncesTar|miranda_May_2021|mirbase|miRcode|mirCoX|MirSNPInTarget|PITA_May_2021|RNA22
USP3	Q9Y6I4		hsa-miR-139-5p	0.326564	10	Medium	BCmicrO|MBStar|MirAncesTar|miranda_May_2021|miRcode|mirCoX|mirmap_May_2021|MiRNATIP|miRTar2GO|RNA22
SUMO1	P63165		hsa-miR-139-5p	0.326496	8	Medium	BCmicrO|CoMeTa|MBStar|MirAncesTar|miranda_May_2021|mirCoX|MiRNATIP|RNA22
MRTO4	Q9UKD2		hsa-miR-139-5p	0.32647	8	Medium	BCmicrO|DIANA|MirAncesTar|miRcode|mirCoX|MiRNATIP|miRTar2GO|RNA22
MLLT3	P42568		hsa-miR-139-5p	0.326306	9	Medium	BCmicrO|MBStar|MirAncesTar|miranda_May_2021|miRcode|mirCoX|MiRNATIP|miRTar2GO|PITA_May_2021
PTBP1	P26599		hsa-miR-139-5p	0.326192	8	Medium	BCmicrO|bitargeting_May_2021|MirAncesTar|miRcode|mirCoX|mirmap_May_2021|miRTar2GO|mirzag
GPRIN3	Q6ZVF9		hsa-miR-139-5p	0.32603	9	Medium	BCmicrO|MBStar|MirAncesTar|miranda_May_2021|miRcode|mirCoX|miRDB_v6|MiRNATIP|mirzag
FBN1	P35555		hsa-miR-139-5p	0.325914	7	Medium	BCmicrO|CoMeTa|MBStar|MirAncesTar|miranda_May_2021|miRcode|mirCoX
NDNF	Q8TB73		hsa-miR-139-5p	0.325886	6	Medium	BCmicrO|Cupid|MirAncesTar|miRcode|mirCoX|mirzag
PPIP5K1	Q6PFW1		hsa-miR-139-5p	0.325856	7	Medium	BCmicrO|MBStar|MirAncesTar|miRcode|mirCoX|miRTar2GO|RNA22
DHCR24	Q15392		hsa-miR-139-5p	0.32577	8	Medium	BCmicrO|MBStar|MirAncesTar|miRcode|mirCoX|mirzag|MultiMiTar|RNA22
SFXN1	Q9H9B4		hsa-miR-139-5p	0.325483	10	Medium	BCmicrO|bitargeting_May_2021|DIANA|MBStar|MirAncesTar|miranda_May_2021|miRcode|mirCoX|MiRNATIP|mirzag
ZBTB41	Q5SVQ8		hsa-miR-139-5p	0.325169	7	Medium	BCmicrO|MBStar|MirAncesTar|miranda_May_2021|mirCoX|miRTar2GO|MultiMiTar
ACACA	Q13085		hsa-miR-139-5p	0.325134	10	Medium	BCmicrO|bitargeting_May_2021|DIANA|MBStar|MirAncesTar|miranda_May_2021|miRcode|mirCoX|MiRNATIP|RNA22
FLT3	P36888		hsa-miR-139-5p	0.325051	9	Medium	BCmicrO|bitargeting_May_2021|MBStar|MirAncesTar|miRcode|mirCoX|miRDB_v6|mirzag|RNA22
TIAM2	Q8IVF5		hsa-miR-139-5p	0.324989	8	Medium	BCmicrO|CoMeTa|MBStar|MirAncesTar|miranda_May_2021|miRcode|mirCoX|RNA22
EIF4EBP2	Q13542		hsa-miR-139-5p	0.324872	7	Medium	BCmicrO|MirAncesTar|miRcode|mirCoX|MiRNATIP|miRTar2GO|mirzag
ORC4	O43929		hsa-miR-139-5p	0.3248	8	Medium	BCmicrO|DIANA|MBStar|MirAncesTar|miRcode|mirCoX|miRTar2GO|RNA22
NAPG	Q99747		hsa-miR-139-5p	0.324785	8	Medium	BCmicrO|MirAncesTar|miranda_May_2021|miRcode|mirCoX|miRDB_v6|MirTar2|mirzag
EEF1AKMT2	Q5JPI9		hsa-miR-139-5p	0.324627	11	Medium	BCmicrO|bitargeting_May_2021|DIANA|MBStar|MirAncesTar|miranda_May_2021|miRcode|mirCoX|miRDB_v6|MiRNATIP|RNA22
ZNF493	Q6ZR52		hsa-miR-139-5p	0.324609	11	Medium	BCmicrO|bitargeting_May_2021|MBStar|MirAncesTar|miranda_May_2021|miRcode|mirCoX|MirSNPInTarget|mirzag|PITA_May_2021|RNA22
TAGAP	Q8N103		hsa-miR-139-5p	0.324482	9	Medium	BCmicrO|DIANA|MBStar|MirAncesTar|miranda_May_2021|miRcode|mirCoX|mirmap_May_2021|mirzag
DIP2B	Q9P265		hsa-miR-139-5p	0.324419	9	Medium	BCmicrO|MBStar|MirAncesTar|miranda_May_2021|miRcode|mirCoX|miRTar2GO|PITA_May_2021|RNA22
DUSP26	Q9BV47		hsa-miR-139-5p	0.324202	10	Medium	BCmicrO|bitargeting_May_2021|MirAncesTar|miranda_May_2021|mirbase|miRcode|mirCoX|mirzag|PITA_May_2021|RNA22
EFEMP1	Q12805		hsa-miR-139-5p	0.324169	8	Medium	BCmicrO|bitargeting_May_2021|MirAncesTar|miranda_May_2021|miRcode|mirCoX|miRTar2GO|RNA22
SLC39A7	Q92504		hsa-miR-139-5p	0.324156	10	Medium	BCmicrO|CoMeTa|MBStar|MirAncesTar|miranda_May_2021|miRcode|mirCoX|MiRNATIP|mirzag|RNA22
DZIP1	Q86YF9		hsa-miR-139-5p	0.323966	10	Medium	BCmicrO|DIANA|MBStar|MirAncesTar|miRcode|mirCoX|MiRNATIP|MultiMiTar|PITA_May_2021|RNA22
MPRIP	Q6WCQ1		hsa-miR-139-5p	0.323956	8	Medium	BCmicrO|bitargeting_May_2021|MBStar|MirAncesTar|miranda_May_2021|mirCoX|miRTar2GO|RNA22
KLHL4	Q9C0H6		hsa-miR-139-5p	0.323935	8	Medium	BCmicrO|CoMeTa|MBStar|MirAncesTar|miranda_May_2021|miRcode|mirCoX|RNA22
CHL1	O00533		hsa-miR-139-5p	0.323896	8	Medium	BCmicrO|CoMeTa|MBStar|MirAncesTar|miranda_May_2021|mirCoX|MultiMiTar|RNA22
ZMYND12	Q9H0C1		hsa-miR-139-5p	0.323817	8	Medium	BCmicrO|MirAncesTar|miranda_May_2021|mirbase|miRcode|mirCoX|mirzag|RNA22
SF3B3	Q15393		hsa-miR-139-5p	0.323785	9	Medium	BCmicrO|MBStar|MirAncesTar|miranda_May_2021|miRcode|mirCoX|MiRNATIP|miRTar2GO|RNA22
FAM234B	A2RU67		hsa-miR-139-5p	0.323758	8	Medium	BCmicrO|MBStar|MirAncesTar|miRcode|mirCoX|miRTar2GO|mirzag|RNA22
DDX31	Q9H8H2		hsa-miR-139-5p	0.323588	9	Medium	BCmicrO|bitargeting_May_2021|MBStar|MirAncesTar|miranda_May_2021|mirbase|miRcode|mirCoX|MiRNATIP
ANGEL2	Q5VTE6		hsa-miR-139-5p	0.323212	8	Medium	BCmicrO|MBStar|MirAncesTar|miranda_May_2021|miRcode|mirCoX|MiRNATIP|miRTar2GO
SLC4A10	Q6U841		hsa-miR-139-5p	0.32317	9	Medium	BCmicrO|MBStar|MirAncesTar|miRcode|mirCoX|MiRNATIP|mirzag|MultiMiTar|RNA22
SLCO2B1	O94956		hsa-miR-139-5p	0.323125	8	Medium	BCmicrO|bitargeting_May_2021|CoMeTa|MirAncesTar|miranda_May_2021|miRcode|mirCoX|RNA22
APTX	Q7Z2E3		hsa-miR-139-5p	0.323115	9	Medium	BCmicrO|bitargeting_May_2021|MirAncesTar|miranda_May_2021|miRcode|mirCoX|miRTar2GO|PITA_May_2021|RNA22
WDR36	Q8NI36		hsa-miR-139-5p	0.32309	9	Medium	BCmicrO|bitargeting_May_2021|DIANA|MirAncesTar|miranda_May_2021|miRcode|mirCoX|mirzag|RNA22
RBSN	Q9H1K0		hsa-miR-139-5p	0.322701	10	Medium	BCmicrO|MBStar|MirAncesTar|miranda_May_2021|miRcode|mirCoX|MiRNATIP|MirSNPInTarget|mirzag|RNA22
ATP6V0A2	Q9Y487		hsa-miR-139-5p	0.322696	8	Medium	BCmicrO|bitargeting_May_2021|DIANA|MirAncesTar|miranda_May_2021|miRcode|mirCoX|mirzag
MDM1	Q8TC05		hsa-miR-139-5p	0.322492	8	Medium	BCmicrO|MBStar|MirAncesTar|miranda_May_2021|miRcode|mirCoX|MiRNATIP|mirzag
HNRNPA2B1	P22626		hsa-miR-139-5p	0.322424	9	Medium	BCmicrO|MBStar|MirAncesTar|miranda_May_2021|mirCoX|MiRNATIP|miRTar2GO|MultiMiTar|RNA22
CBLB	Q13191		hsa-miR-139-5p	0.322328	7	Medium	BCmicrO|CoMeTa|MirAncesTar|miranda_May_2021|mirbase|miRcode|mirCoX
THRB	P10828		hsa-miR-139-5p	0.322322	7	Medium	BCmicrO|MBStar|MirAncesTar|miRcode|mirCoX|miRTar2GO|RNA22
RACGAP1	Q9H0H5		hsa-miR-139-5p	0.322251	7	Medium	BCmicrO|MirAncesTar|miRcode|mirCoX|miRTar2GO|mirzag|RNA22
HS3ST4	Q9Y661		hsa-miR-139-5p	0.322189	7	Medium	BCmicrO|MirAncesTar|miranda_May_2021|miRcode|mirCoX|MirSNPInTarget|mirzag
STARD7	Q9NQZ5		hsa-miR-139-5p	0.322144	8	Medium	BCmicrO|DIANA|MBStar|MirAncesTar|miRcode|mirCoX|miRTar2GO|mirzag
PPM1E	Q8WY54		hsa-miR-139-5p	0.322101	6	Medium	BCmicrO|Cupid|MBStar|MirAncesTar|mirCoX|MultiMiTar
OPN5	Q6U736		hsa-miR-139-5p	0.322021	7	Medium	BCmicrO|MirAncesTar|mirbase|miRcode|mirCoX|mirzag|RNA22
FGD4	Q96M96		hsa-miR-139-5p	0.321973	9	Medium	BCmicrO|MBStar|MirAncesTar|miranda_May_2021|miRcode|mirCoX|miRTar2GO|mirzag|RNA22
SRPK2	P78362		hsa-miR-139-5p	0.321859	7	Medium	BCmicrO|Cupid|MBStar|MirAncesTar|mirCoX|MiRNATIP|miRTar2GO
SFT2D3	Q587I9		hsa-miR-139-5p	0.321781	8	Medium	BCmicrO|MBStar|MirAncesTar|miranda_May_2021|miRcode|mirCoX|miRTar2GO|RNA22
PLEKHH1	Q9ULM0		hsa-miR-139-5p	0.321777	9	Medium	BCmicrO|bitargeting_May_2021|MBStar|MirAncesTar|miranda_May_2021|miRcode|mirCoX|mirzag|RNA22
PDE5A	O76074		hsa-miR-139-5p	0.321745	8	Medium	BCmicrO|CoMeTa|MBStar|MirAncesTar|miranda_May_2021|miRcode|mirCoX|RNA22
CHEK1	O14757		hsa-miR-139-5p	0.321715	9	Medium	BCmicrO|MirAncesTar|miranda_May_2021|miRcode|mirCoX|MiRNATIP|miRTar2GO|PITA_May_2021|RNA22
PSMF1	Q92530		hsa-miR-139-5p	0.321712	10	Medium	BCmicrO|DIANA|MBStar|MirAncesTar|miranda_May_2021|miRcode|mirCoX|MiRNATIP|MirSNPInTarget|RNA22
HMGXB4	Q9UGU5		hsa-miR-139-5p	0.321577	7	Medium	BCmicrO|MBStar|MirAncesTar|miRcode|mirCoX|MultiMiTar|RNA22
ZBED4	O75132		hsa-miR-139-5p	0.32152	8	Medium	BCmicrO|MirAncesTar|miranda_May_2021|mirCoX|MiRNATIP|miRTar2GO|MultiMiTar|RNA22
AHCYL1	O43865		hsa-miR-139-5p	0.321499	7	Medium	BCmicrO|MirAncesTar|miRcode|mirCoX|miRTar2GO|mirzag|RNA22
HNRNPC	P07910		hsa-miR-139-5p	0.32142	8	Medium	BCmicrO|MBStar|MirAncesTar|miranda_May_2021|miRcode|mirCoX|miRTar2GO|RNA22
RBM14	Q96PK6		hsa-miR-139-5p	0.321404	7	Medium	BCmicrO|DIANA|MBStar|MirAncesTar|miRcode|mirCoX|miRTar2GO
SMG1	Q96Q15		hsa-miR-139-5p	0.321254	8	Medium	BCmicrO|DIANA|MirAncesTar|miRcode|mirCoX|MiRNATIP|MultiMiTar|RNA22
KLHL5	Q96PQ7		hsa-miR-139-5p	0.321148	8	Medium	BCmicrO|DIANA|MBStar|MirAncesTar|miRcode|mirCoX|miRTar2GO|RNA22
CMTM4	Q8IZR5		hsa-miR-139-5p	0.321105	8	Medium	BCmicrO|bitargeting_May_2021|MBStar|MirAncesTar|miranda_May_2021|mirCoX|miRTar2GO|mirzag
GALNT10	Q86SR1		hsa-miR-139-5p	0.321077	9	Medium	BCmicrO|bitargeting_May_2021|MBStar|MirAncesTar|miranda_May_2021|miRcode|mirCoX|MirSNPInTarget|RNA22
DNER	Q8NFT8		hsa-miR-139-5p	0.321065	8	Medium	BCmicrO|MBStar|MirAncesTar|miranda_May_2021|mirbase|miRcode|mirCoX|mirzag
C6orf89	Q6UWU4		hsa-miR-139-5p	0.320966	8	Medium	BCmicrO|MBStar|MirAncesTar|miranda_May_2021|miRcode|mirCoX|MiRNATIP|RNA22
N4BP3	O15049		hsa-miR-139-5p	0.320708	8	Medium	BCmicrO|CoMeTa|MBStar|MirAncesTar|miranda_May_2021|miRcode|mirCoX|RNA22
LINC02693	A8MQB3		hsa-miR-139-5p	0.320548	9	Medium	BCmicrO|DIANA|MBStar|MirAncesTar|miRcode|mirCoX|MiRNATIP|MirSNPInTarget|RNA22
ELMOD2	Q8IZ81		hsa-miR-139-5p	0.320525	7	Medium	BCmicrO|MBStar|MirAncesTar|miRcode|mirCoX|miRTar2GO|RNA22
ING3	Q9NXR8		hsa-miR-139-5p	0.320494	10	Medium	BCmicrO|DIANA|MBStar|MirAncesTar|miranda_May_2021|miRcode|mirCoX|MiRNATIP|miRTar2GO|RNA22
RBM47	A0AV96		hsa-miR-139-5p	0.320312	7	Medium	BCmicrO|MBStar|MirAncesTar|miRcode|mirCoX|miRTar2GO|mirzag
SYT4	Q9H2B2		hsa-miR-139-5p	0.320261	9	Medium	BCmicrO|MBStar|MirAncesTar|miranda_May_2021|miRcode|mirCoX|mirzag|PITA_May_2021|RNA22
WDR37	Q9Y2I8		hsa-miR-139-5p	0.320159	7	Medium	BCmicrO|MBStar|MirAncesTar|miRcode|mirCoX|miRTar2GO|RNA22
CSMD2	Q7Z408		hsa-miR-139-5p	0.320097	9	Medium	BCmicrO|bitargeting_May_2021|MBStar|MirAncesTar|miranda_May_2021|mirbase|miRcode|mirCoX|RNA22
TULP4	Q9NRJ4		hsa-miR-139-5p	0.320043	7	Medium	BCmicrO|MBStar|MirAncesTar|mirCoX|miRTar2GO|MultiMiTar|RNA22
ZDHHC23	Q8IYP9		hsa-miR-139-5p	0.319999	10	Medium	BCmicrO|bitargeting_May_2021|MBStar|MirAncesTar|miranda_May_2021|miRcode|mirCoX|miRTar2GO|PITA_May_2021|RNA22
ITGAV	P06756		hsa-miR-139-5p	0.319964	6	Medium	BCmicrO|MBStar|MirAncesTar|miRcode|mirCoX|miRTar2GO
ATP7B	P35670		hsa-miR-139-5p	0.31992	10	Medium	BCmicrO|MBStar|MirAncesTar|miranda_May_2021|mirbase|miRcode|mirCoX|MiRNATIP|mirzag|RNA22
CRTC3	Q6UUV7		hsa-miR-139-5p	0.319773	10	Medium	BCmicrO|bitargeting_May_2021|MBStar|MirAncesTar|miranda_May_2021|miRcode|mirCoX|miRTar2GO|PITA_May_2021|RNA22
KCNQ5	Q9NR82		hsa-miR-139-5p	0.319666	10	Medium	BCmicrO|MBStar|MirAncesTar|miranda_May_2021|miRcode|mirCoX|miRDB_v6|mirmap_May_2021|mirzag|RNA22
P2RY12	Q9H244		hsa-miR-139-5p	0.319594	8	Medium	BCmicrO|DIANA|miranda_May_2021|mirbase|miRcode|mirCoX|miRDB_v6|MirSNPInTarget
RIPOR2	Q9Y4F9		hsa-miR-139-5p	0.319402	8	Medium	BCmicrO|MBStar|MirAncesTar|miRcode|mirCoX|miRDB_v6|miRTar2GO|RNA22
OXR1	Q8N573		hsa-miR-139-5p	0.319348	6	Medium	BCmicrO|MBStar|MirAncesTar|miRcode|mirCoX|miRTar2GO
SRP14	P37108		hsa-miR-139-5p	0.319299	7	Medium	BCmicrO|MirAncesTar|miRcode|mirCoX|miRTar2GO|mirzag|RNA22
ZNF772	Q68DY9		hsa-miR-139-5p	0.319275	9	Medium	BCmicrO|bitargeting_May_2021|MBStar|MirAncesTar|miranda_May_2021|miRcode|mirCoX|MiRNATIP|RNA22
RNF170	Q96K19		hsa-miR-139-5p	0.319243	7	Medium	BCmicrO|MBStar|MirAncesTar|miRcode|mirCoX|miRTar2GO|RNA22
USP36	Q9P275		hsa-miR-139-5p	0.319139	10	Medium	BCmicrO|bitargeting_May_2021|MBStar|MirAncesTar|miranda_May_2021|mirCoX|MiRNATIP|miRTar2GO|PITA_May_2021|RNA22
FUNDC2	Q9BWH2		hsa-miR-139-5p	0.319052	8	Medium	BCmicrO|DIANA|MBStar|MirAncesTar|miRcode|mirCoX|MiRNATIP|miRTar2GO
NEDD9	Q14511		hsa-miR-139-5p	0.319011	9	Medium	BCmicrO|MBStar|MirAncesTar|miranda_May_2021|miRcode|mirCoX|MiRNATIP|miRTar2GO|RNA22
STXBP5	Q5T5C0		hsa-miR-139-5p	0.318952	6	Medium	BCmicrO|MBStar|MirAncesTar|miRcode|mirCoX|miRTar2GO
ARHGAP21	Q5T5U3		hsa-miR-139-5p	0.31891	7	Medium	BCmicrO|MirAncesTar|miranda_May_2021|mirbase|miRcode|mirCoX|PITA_May_2021
CREB1	P16220		hsa-miR-139-5p	0.318732	9	Medium	BCmicrO|MBStar|MirAncesTar|miranda_May_2021|miRcode|mirCoX|MiRNATIP|miRTar2GO|RNA22
MALT1	Q9UDY8		hsa-miR-139-5p	0.318717	9	Medium	BCmicrO|DIANA|MBStar|MirAncesTar|miranda_May_2021|miRcode|mirCoX|MiRNATIP|miRTar2GO
PCDHGB7	Q9Y5F8		hsa-miR-139-5p	0.318647	8	Medium	BCmicrO|bitargeting_May_2021|MBStar|MirAncesTar|miranda_May_2021|miRcode|mirCoX|miRDB_v6
MMP8	P22894		hsa-miR-139-5p	0.318594	9	Medium	BCmicrO|DIANA|MBStar|MirAncesTar|miranda_May_2021|miRcode|mirCoX|mirmap_May_2021|MiRNATIP
PCDHGB2	Q9Y5G2		hsa-miR-139-5p	0.318592	9	Medium	BCmicrO|bitargeting_May_2021|MBStar|MirAncesTar|miranda_May_2021|miRcode|mirCoX|miRDB_v6|MiRNATIP
MEIS1	O00470		hsa-miR-139-5p	0.318573	9	Medium	BCmicrO|DIANA|MBStar|MirAncesTar|mirCoX|MiRNATIP|miRTar2GO|MultiMiTar|RNA22
GFPT1	Q06210		hsa-miR-139-5p	0.318442	7	Medium	BCmicrO|MBStar|MirAncesTar|miRcode|mirCoX|miRTar2GO|RNA22
CCDC89	Q8N998		hsa-miR-139-5p	0.318414	9	Medium	BCmicrO|MBStar|MirAncesTar|miranda_May_2021|miRcode|mirCoX|MirSNPInTarget|mirzag|RNA22
ODAPH	Q17RF5		hsa-miR-139-5p	0.318396	10	Medium	BCmicrO|DIANA|MBStar|MirAncesTar|miranda_May_2021|miRcode|mirCoX|MirSNPInTarget|mirzag|RNA22
ADM2	Q7Z4H4		hsa-miR-139-5p	0.318377	8	Medium	BCmicrO|bitargeting_May_2021|MBStar|MirAncesTar|miranda_May_2021|mirCoX|miRTar2GO|RNA22
WDFY3	Q8IZQ1		hsa-miR-139-5p	0.318114	7	Medium	BCmicrO|MBStar|MirAncesTar|miranda_May_2021|miRcode|mirCoX|RNA22
CASD1	Q96PB1		hsa-miR-139-5p	0.317882	8	Medium	BCmicrO|MBStar|MirAncesTar|miranda_May_2021|miRcode|mirCoX|miRTar2GO|RNA22
RGL3	Q3MIN7		hsa-miR-139-5p	0.31788	10	Medium	BCmicrO|MBStar|MirAncesTar|miranda_May_2021|mirbase|miRcode|mirCoX|MirSNPInTarget|mirzag|PITA_May_2021
CDPF1	Q6NVV7		hsa-miR-139-5p	0.317791	8	Medium	BCmicrO|bitargeting_May_2021|MirAncesTar|miranda_May_2021|mirbase|miRcode|mirCoX|PITA_May_2021
XIRP2	A4UGR9		hsa-miR-139-5p	0.317464	9	Medium	BCmicrO|DIANA|MBStar|MirAncesTar|miRcode|mirCoX|MiRNATIP|mirzag|RNA22
MICAL2	O94851		hsa-miR-139-5p	0.317249	7	Medium	BCmicrO|MirAncesTar|miRcode|mirCoX|MiRNATIP|miRTar2GO|RNA22
USP9X	Q93008		hsa-miR-139-5p	0.317232	7	Medium	BCmicrO|bitargeting_May_2021|MBStar|MirAncesTar|miRcode|mirCoX|MultiMiTar
ZNF740	Q8NDX6		hsa-miR-139-5p	0.317196	8	Medium	BCmicrO|MBStar|MirAncesTar|miranda_May_2021|miRcode|mirCoX|MiRNATIP|RNA22
KCNS2	Q9ULS6		hsa-miR-139-5p	0.317183	9	Medium	BCmicrO|DIANA|MBStar|MirAncesTar|miranda_May_2021|miRcode|mirCoX|MiRNATIP|mirzag
TATDN2	Q93075		hsa-miR-139-5p	0.317163	7	Medium	BCmicrO|MBStar|MirAncesTar|miRcode|mirCoX|miRTar2GO|RNA22
SENP6	Q9GZR1		hsa-miR-139-5p	0.317083	9	Medium	BCmicrO|bitargeting_May_2021|MBStar|MirAncesTar|miranda_May_2021|miRcode|mirCoX|mirzag|RNA22
DNAJC24	Q6P3W2		hsa-miR-139-5p	0.317078	9	Medium	BCmicrO|bitargeting_May_2021|MBStar|MirAncesTar|miranda_May_2021|miRcode|mirCoX|mirzag|RNA22
EXTL3	O43909		hsa-miR-139-5p	0.316932	10	Medium	BCmicrO|bitargeting_May_2021|MBStar|MirAncesTar|miranda_May_2021|miRcode|mirCoX|MiRNATIP|miRTar2GO|RNA22
RAB6A	P20340		hsa-miR-139-5p	0.316904	7	Medium	BCmicrO|CoMeTa|MBStar|MirAncesTar|miranda_May_2021|mirCoX|PITA_May_2021
CREBZF	Q9NS37		hsa-miR-139-5p	0.316822	8	Medium	BCmicrO|MBStar|MirAncesTar|mirCoX|MiRNATIP|miRTar2GO|MultiMiTar|RNA22
SIK1	P57059		hsa-miR-139-5p	0.316821	7	Medium	BCmicrO|bitargeting_May_2021|MirAncesTar|miranda_May_2021|miRcode|mirCoX|miRTar2GO
AKAP9	Q99996		hsa-miR-139-5p	0.316496	7	Medium	BCmicrO|MBStar|miRcode|mirCoX|miRTar2GO|PITA_May_2021|RNA22
AGGF1	Q8N302		hsa-miR-139-5p	0.316484	9	Medium	BCmicrO|MBStar|MirAncesTar|miranda_May_2021|mirCoX|MiRNATIP|miRTar2GO|MultiMiTar|RNA22
TVP23B	Q9NYZ1		hsa-miR-139-5p	0.316481	6	Medium	BCmicrO|MirAncesTar|miRcode|mirCoX|miRTar2GO|mirzag
EFR3A	Q14156		hsa-miR-139-5p	0.316461	7	Medium	BCmicrO|MBStar|MirAncesTar|miranda_May_2021|miRcode|mirCoX|miRTar2GO
SEC24A	O95486		hsa-miR-139-5p	0.316445	8	Medium	BCmicrO|MBStar|MirAncesTar|miRcode|mirCoX|MiRNATIP|miRTar2GO|RNA22
HM13	Q8TCT9		hsa-miR-139-5p	0.316282	10	Medium	BCmicrO|bitargeting_May_2021|MBStar|MirAncesTar|miranda_May_2021|miRcode|mirCoX|MiRNATIP|mirzag|RNA22
ADGRA1	Q86SQ6		hsa-miR-139-5p	0.316097	8	Medium	BCmicrO|bitargeting_May_2021|MirAncesTar|miranda_May_2021|miRcode|mirCoX|MirSNPInTarget|mirzag
ZNF606	Q8WXB4		hsa-miR-139-5p	0.316093	9	Medium	BCmicrO|bitargeting_May_2021|MBStar|MirAncesTar|miranda_May_2021|miRcode|mirCoX|MiRNATIP|PITA_May_2021
RFXAP	O00287		hsa-miR-139-5p	0.315654	7	Medium	BCmicrO|DIANA|MirAncesTar|miRcode|mirCoX|miRTar2GO|mirzag
SAR1A	Q9NR31		hsa-miR-139-5p	0.315643	9	Medium	BCmicrO|bitargeting_May_2021|MirAncesTar|miranda_May_2021|miRcode|mirCoX|MiRNATIP|PITA_May_2021|RNA22
BTAF1	O14981		hsa-miR-139-5p	0.31555	7	Medium	BCmicrO|CoMeTa|MBStar|MirAncesTar|miranda_May_2021|mirCoX|RNA22
PDLIM5	Q96HC4		hsa-miR-139-5p	0.31553	11	Medium	BCmicrO|bitargeting_May_2021|MBStar|MirAncesTar|miranda_May_2021|mirbase|miRcode|mirCoX|MiRNATIP|PITA_May_2021|RNA22
E2F7	Q96AV8		hsa-miR-139-5p	0.31551	7	Medium	BCmicrO|MBStar|MirAncesTar|miranda_May_2021|miRcode|mirCoX|miRTar2GO
TIGD6	Q17RP2		hsa-miR-139-5p	0.315432	8	Medium	BCmicrO|bitargeting_May_2021|CoMeTa|MirAncesTar|miranda_May_2021|miRcode|mirCoX|RNA22
JARID2	Q92833		hsa-miR-139-5p	0.315358	9	Medium	BCmicrO|bitargeting_May_2021|MBStar|MirAncesTar|miranda_May_2021|miRcode|mirCoX|miRTar2GO|RNA22
KCMF1	Q9P0J7		hsa-miR-139-5p	0.315133	7	Medium	BCmicrO|MBStar|MirAncesTar|miRcode|mirCoX|mirzag|RNA22
HNMT	P50135		hsa-miR-139-5p	0.315063	9	Medium	BCmicrO|bitargeting_May_2021|MirAncesTar|miranda_May_2021|mirbase|miRcode|mirCoX|MirSNPInTarget|RNA22
RRP15	Q9Y3B9		hsa-miR-139-5p	0.314891	7	Medium	BCmicrO|MBStar|MirAncesTar|miranda_May_2021|miRcode|mirCoX|miRTar2GO
IKZF2	Q9UKS7		hsa-miR-139-5p	0.314885	8	Medium	BCmicrO|MBStar|MirAncesTar|miRcode|mirCoX|MiRNATIP|MultiMiTar|RNA22
COL4A3	Q01955		hsa-miR-139-5p	0.314743	9	Medium	BCmicrO|MBStar|MirAncesTar|miranda_May_2021|miRcode|mirCoX|MiRNATIP|mirzag|PITA_May_2021
TRIM33	Q9UPN9		hsa-miR-139-5p	0.314541	8	Medium	BCmicrO|DIANA|MBStar|MirAncesTar|mirCoX|miRTar2GO|MultiMiTar|RNA22
MIGA1	Q8NAN2		hsa-miR-139-5p	0.314364	8	Medium	BCmicrO|MBStar|MirAncesTar|miranda_May_2021|miRcode|mirCoX|mirzag|RNA22
ZC3HAV1	Q7Z2W4		hsa-miR-139-5p	0.314302	8	Medium	BCmicrO|bitargeting_May_2021|MBStar|MirAncesTar|miranda_May_2021|mirCoX|miRTar2GO|RNA22
SOCS6	O14544		hsa-miR-139-5p	0.31427	8	Medium	BCmicrO|MBStar|MirAncesTar|miRcode|mirCoX|MiRNATIP|mirzag|MultiMiTar
ZNF778	Q96MU6		hsa-miR-139-5p	0.314269	9	Medium	BCmicrO|MirAncesTar|miranda_May_2021|mirCoX|mirmap_May_2021|MirSNPInTarget|mirzag|PITA_May_2021|RNA22
STON1	Q9Y6Q2		hsa-miR-139-5p	0.314148	8	Medium	BCmicrO|MBStar|MirAncesTar|miranda_May_2021|miRcode|mirCoX|mirzag|RNA22
SCAI	Q8N9R8		hsa-miR-139-5p	0.314089	9	Medium	BCmicrO|bitargeting_May_2021|MBStar|MirAncesTar|miranda_May_2021|mirCoX|miRTar2GO|PITA_May_2021|RNA22
TNIK	Q9UKE5		hsa-miR-139-5p	0.31408	6	Medium	MBStar|miranda_May_2021|mirCoX|miRDB_v6|RNA22|TargetScan_v7_2
TTC39C	Q8N584		hsa-miR-139-5p	0.313977	6	Medium	BCmicrO|MBStar|MirAncesTar|miRcode|mirCoX|miRTar2GO
ASB13	Q8WXK3		hsa-miR-139-5p	0.313948	10	Medium	BCmicrO|bitargeting_May_2021|DIANA|MirAncesTar|miranda_May_2021|miRcode|mirCoX|mirzag|PITA_May_2021|RNA22
CPA4	Q9UI42		hsa-miR-139-5p	0.313936	9	Medium	BCmicrO|bitargeting_May_2021|MBStar|MirAncesTar|miranda_May_2021|mirbase|miRcode|mirCoX|RNA22
ADAM10	O14672		hsa-miR-139-5p	0.313857	8	Medium	BCmicrO|CoMeTa|MBStar|MirAncesTar|miranda_May_2021|mirCoX|PITA_May_2021|RNA22
UQCRQ	O14949		hsa-miR-139-5p	0.3137	8	Medium	BCmicrO|bitargeting_May_2021|MBStar|MirAncesTar|miranda_May_2021|mirbase|mirCoX|miRTar2GO
SCML1	Q9UN30		hsa-miR-139-5p	0.313627	7	Medium	BCmicrO|MBStar|MirAncesTar|miRcode|mirCoX|miRTar2GO|mirzag
EPB41L4B	Q9H329		hsa-miR-139-5p	0.313381	8	Medium	BCmicrO|MBStar|MirAncesTar|miRcode|mirCoX|MiRNATIP|miRTar2GO|RNA22
TXNL4B	Q9NX01		hsa-miR-139-5p	0.31311	8	Medium	BCmicrO|MirAncesTar|miranda_May_2021|miRcode|mirCoX|MirTar2|mirzag|RNA22
REPS1	Q96D71		hsa-miR-139-5p	0.313056	6	Medium	BCmicrO|MirAncesTar|miranda_May_2021|miRcode|mirCoX|MiRNATIP
AP4E1	Q9UPM8		hsa-miR-139-5p	0.313034	7	Medium	BCmicrO|CoMeTa|MBStar|MirAncesTar|miranda_May_2021|miRcode|mirCoX
CASP10	Q92851		hsa-miR-139-5p	0.312694	8	Medium	BCmicrO|bitargeting_May_2021|MBStar|MirAncesTar|miranda_May_2021|miRcode|mirCoX|RNA22
MME	P08473		hsa-miR-139-5p	0.312671	9	Medium	BCmicrO|bitargeting_May_2021|MBStar|MirAncesTar|miRcode|mirCoX|MiRNATIP|miRTar2GO|RNA22
CDC5L	Q99459		hsa-miR-139-5p	0.312467	8	Medium	BCmicrO|MBStar|MirAncesTar|miRcode|mirCoX|MiRNATIP|miRTar2GO|PITA_May_2021
DERL1	Q9BUN8		hsa-miR-139-5p	0.312407	8	Medium	BCmicrO|DIANA|MBStar|MirAncesTar|miranda_May_2021|miRcode|mirCoX|mirzag
PCDHGA5	Q9Y5G8		hsa-miR-139-5p	0.312388	9	Medium	BCmicrO|bitargeting_May_2021|MBStar|MirAncesTar|miranda_May_2021|miRcode|mirCoX|miRDB_v6|RNA22
PRPF38A	Q8NAV1		hsa-miR-139-5p	0.312214	8	Medium	BCmicrO|MBStar|MirAncesTar|miranda_May_2021|miRcode|mirCoX|MirSNPInTarget|RNA22
TRIP11	Q15643		hsa-miR-139-5p	0.312191	9	Medium	BCmicrO|MirAncesTar|miranda_May_2021|miRcode|mirCoX|MiRNATIP|MirSNPInTarget|miRTar2GO|RNA22
AR	P10275		hsa-miR-139-5p	0.312184	10	Medium	BCmicrO|bitargeting_May_2021|MBStar|MirAncesTar|miranda_May_2021|miRcode|mirCoX|MiRNATIP|miRTar2GO|RNA22
RASAL2	Q9UJF2		hsa-miR-139-5p	0.312079	8	Medium	BCmicrO|bitargeting_May_2021|MBStar|MirAncesTar|miRcode|mirCoX|miRTar2GO|RNA22
PCDH15	Q96QU1		hsa-miR-139-5p	0.312076	10	Medium	BCmicrO|MBStar|MirAncesTar|miranda_May_2021|miRcode|mirCoX|MirTar2|mirzag|PITA_May_2021|RNA22
RBBP5	Q15291		hsa-miR-139-5p	0.312038	9	Medium	BCmicrO|DIANA|MBStar|MirAncesTar|miranda_May_2021|mirCoX|MirSNPInTarget|miRTar2GO|RNA22
PIGA	P37287		hsa-miR-139-5p	0.311961	9	Medium	BCmicrO|DIANA|MBStar|MirAncesTar|miRcode|mirCoX|MiRNATIP|MultiMiTar|PITA_May_2021
MGAT5	Q09328		hsa-miR-139-5p	0.311852	9	Medium	BCmicrO|bitargeting_May_2021|MBStar|MirAncesTar|miranda_May_2021|miRcode|mirCoX|MiRNATIP|RNA22
KCNC4	Q03721		hsa-miR-139-5p	0.311789	10	Medium	BCmicrO|bitargeting_May_2021|MBStar|MirAncesTar|miranda_May_2021|miRcode|mirCoX|MiRNATIP|miRTar2GO|RNA22
UBXN2A	P68543		hsa-miR-139-5p	0.31172	9	Medium	BCmicrO|bitargeting_May_2021|MBStar|MirAncesTar|miranda_May_2021|miRcode|mirCoX|MirSNPInTarget|RNA22
SLC25A29	Q8N8R3		hsa-miR-139-5p	0.31163	9	Medium	BCmicrO|MBStar|MirAncesTar|miranda_May_2021|mirbase|miRcode|mirCoX|mirzag|RNA22
CDCA4	Q9BXL8		hsa-miR-139-5p	0.311556	8	Medium	BCmicrO|MirAncesTar|miranda_May_2021|miRcode|mirCoX|MiRNATIP|miRTar2GO|mirzag
SOBP	A7XYQ1		hsa-miR-139-5p	0.311434	6	Medium	BCmicrO|MBStar|MirAncesTar|mirCoX|miRTar2GO|MultiMiTar
NACC2	Q96BF6		hsa-miR-139-5p	0.311216	8	Medium	BCmicrO|bitargeting_May_2021|MirAncesTar|miranda_May_2021|miRcode|mirCoX|MiRNATIP|miRTar2GO
WNT2	P09544		hsa-miR-139-5p	0.311201	10	Medium	BCmicrO|bitargeting_May_2021|MBStar|MirAncesTar|miranda_May_2021|miRcode|mirCoX|MiRNATIP|mirzag|RNA22
CENPE	Q02224		hsa-miR-139-5p	0.311135	7	Medium	BCmicrO|MBStar|mirbase|miRcode|mirCoX|miRTar2GO|RNA22
CRAMP1	Q96RY5		hsa-miR-139-5p	0.311118	10	Medium	BCmicrO|MBStar|MirAncesTar|miranda_May_2021|miRcode|mirCoX|MiRNATIP|MirSNPInTarget|PITA_May_2021|RNA22
LHX9	Q9NQ69		hsa-miR-139-5p	0.310863	6	Medium	BCmicrO|MBStar|MirAncesTar|miranda_May_2021|miRcode|mirCoX
TMEM19	Q96HH6		hsa-miR-139-5p	0.310792	10	Medium	BCmicrO|bitargeting_May_2021|MBStar|MirAncesTar|miranda_May_2021|miRcode|mirCoX|MiRNATIP|mirzag|RNA22
HIF1AN	Q9NWT6		hsa-miR-139-5p	0.310721	9	Medium	BCmicrO|bitargeting_May_2021|MirAncesTar|miranda_May_2021|mirCoX|MiRNATIP|miRTar2GO|PITA_May_2021|RNA22
TMC7	Q7Z402		hsa-miR-139-5p	0.310698	7	Medium	BCmicrO|MBStar|MirAncesTar|miranda_May_2021|miRcode|mirCoX|mirzag
PTBP2	Q9UKA9		hsa-miR-139-5p	0.310628	9	Medium	BCmicrO|bitargeting_May_2021|Cupid|DIANA|MBStar|MirAncesTar|miranda_May_2021|mirCoX|RNA22
ZNF280D	Q6N043		hsa-miR-139-5p	0.310606	8	Medium	BCmicrO|MBStar|MirAncesTar|miranda_May_2021|miRcode|mirCoX|MiRNATIP|MultiMiTar
ZNF829	Q3KNS6		hsa-miR-139-5p	0.310464	9	Medium	BCmicrO|bitargeting_May_2021|MirAncesTar|miranda_May_2021|miRcode|mirCoX|MiRNATIP|MirSNPInTarget|RNA22
LAGE3	Q14657		hsa-miR-139-5p	0.310337	6	Medium	BCmicrO|MBStar|mirCoX|MirSNPInTarget|miRTar2GO|mirzag
RNASE11	Q8TAA1		hsa-miR-139-5p	0.310322	7	Medium	BCmicrO|MirAncesTar|miRcode|mirCoX|miRDB_v6|MirSNPInTarget|mirzag
NT5DC3	Q86UY8		hsa-miR-139-5p	0.31032	10	Medium	BCmicrO|DIANA|MBStar|MirAncesTar|miranda_May_2021|miRcode|mirCoX|MiRNATIP|PITA_May_2021|RNA22
DCUN1D4	Q92564		hsa-miR-139-5p	0.31028	9	Medium	BCmicrO|DIANA|MBStar|MirAncesTar|miranda_May_2021|miRcode|mirCoX|MirSNPInTarget|RNA22
MCM10	Q7L590		hsa-miR-139-5p	0.310233	8	Medium	BCmicrO|MBStar|MirAncesTar|miranda_May_2021|miRcode|mirCoX|miRTar2GO|RNA22
AKAP13	Q12802		hsa-miR-139-5p	0.310149	9	Medium	BCmicrO|MBStar|MirAncesTar|miranda_May_2021|miRcode|mirCoX|miRTar2GO|PITA_May_2021|RNA22
PCDHB7	Q9Y5E2		hsa-miR-139-5p	0.310056	8	Medium	BCmicrO|MirAncesTar|miranda_May_2021|miRcode|mirCoX|MirTar2|mirzag|RNA22
PGAM1	P18669		hsa-miR-139-5p	0.310021	7	Medium	BCmicrO|MirAncesTar|miranda_May_2021|miRcode|mirCoX|miRTar2GO|mirzag
ZSCAN26	Q16670		hsa-miR-139-5p	0.30997	8	Medium	BCmicrO|MBStar|MirAncesTar|miranda_May_2021|mirCoX|MirTar2|mirzag|RNA22
MIB1	Q86YT6		hsa-miR-139-5p	0.309925	7	Medium	BCmicrO|MBStar|MirAncesTar|miRcode|mirCoX|MiRNATIP|miRTar2GO
MCPH1	Q8NEM0		hsa-miR-139-5p	0.309901	9	Medium	BCmicrO|bitargeting_May_2021|MBStar|MirAncesTar|miranda_May_2021|mirCoX|MiRNATIP|PITA_May_2021|RNA22
TENT4A	Q5XG87		hsa-miR-139-5p	0.309875	6	Medium	BCmicrO|CoMeTa|MBStar|MirAncesTar|mirCoX|miRTar2GO
FOXJ3	Q9UPW0		hsa-miR-139-5p	0.309556	5	Medium	BCmicrO|MirAncesTar|miRcode|mirCoX|miRTar2GO
WDR45B	Q5MNZ6		hsa-miR-139-5p	0.309483	6	Medium	BCmicrO|MBStar|miRcode|mirCoX|miRTar2GO|mirzag
ARPP21	Q9UBL0		hsa-miR-139-5p	0.309446	8	Medium	BCmicrO|bitargeting_May_2021|CoMeTa|MBStar|MirAncesTar|miranda_May_2021|mirCoX|RNA22
RUBCNL	Q9H714		hsa-miR-139-5p	0.309402	7	Medium	BCmicrO|CoMeTa|MBStar|MirAncesTar|miranda_May_2021|mirbase|mirCoX
IREB2	P48200		hsa-miR-139-5p	0.309351	9	Medium	BCmicrO|MBStar|MirAncesTar|miranda_May_2021|miRcode|mirCoX|MiRNATIP|miRTar2GO|RNA22
PPIP5K2	O43314		hsa-miR-139-5p	0.309338	6	Medium	BCmicrO|MBStar|MirAncesTar|miRcode|mirCoX|miRTar2GO
FAM20B	O75063		hsa-miR-139-5p	0.309205	7	Medium	BCmicrO|MBStar|MirAncesTar|miRcode|mirCoX|miRTar2GO|RNA22
NDST1	P52848		hsa-miR-139-5p	0.309141	8	Medium	BCmicrO|MBStar|MirAncesTar|miRcode|mirCoX|miRTar2GO|PITA_May_2021|RNA22
RFX4	Q33E94		hsa-miR-139-5p	0.309066	8	Medium	BCmicrO|MBStar|MirAncesTar|miRcode|mirCoX|mirzag|MultiMiTar|RNA22
PKNOX1	P55347		hsa-miR-139-5p	0.309004	9	Medium	BCmicrO|DIANA|MirAncesTar|miranda_May_2021|miRcode|mirCoX|MiRNATIP|mirzag|RNA22
AGO3	Q9H9G7		hsa-miR-139-5p	0.308945	8	Medium	BCmicrO|MBStar|MirAncesTar|miranda_May_2021|mirCoX|MiRNATIP|RNA22|TargetScan_v7_2
GATAD2B	Q8WXI9		hsa-miR-139-5p	0.308867	8	Medium	BCmicrO|bitargeting_May_2021|MBStar|MirAncesTar|mirCoX|miRTar2GO|MultiMiTar|RNA22
RAPGEF6	Q8TEU7		hsa-miR-139-5p	0.308848	7	Medium	BCmicrO|MBStar|MirAncesTar|miRcode|mirCoX|miRTar2GO|RNA22
DYRK1A	Q13627		hsa-miR-139-5p	0.308756	8	Medium	BCmicrO|MBStar|MirAncesTar|mirCoX|miRTar2GO|MultiMiTar|PITA_May_2021|RNA22
CNOT6L	Q96LI5		hsa-miR-139-5p	0.30853	10	Medium	BCmicrO|bitargeting_May_2021|MBStar|MirAncesTar|miranda_May_2021|mirCoX|mirmap_May_2021|MiRNATIP|MultiMiTar|RNA22
CCSER2	Q9H7U1		hsa-miR-139-5p	0.308448	7	Medium	BCmicrO|MBStar|MirAncesTar|miRcode|mirCoX|MiRNATIP|miRTar2GO
SEC22A	Q96IW7		hsa-miR-139-5p	0.308348	10	Medium	BCmicrO|bitargeting_May_2021|MBStar|MirAncesTar|miranda_May_2021|miRcode|mirCoX|MirSNPInTarget|mirzag|RNA22
ARNT2	Q9HBZ2		hsa-miR-139-5p	0.308339	10	Medium	BCmicrO|bitargeting_May_2021|MBStar|MirAncesTar|miranda_May_2021|miRcode|mirCoX|miRDB_v6|MiRNATIP|RNA22
PXMP2	Q9NR77		hsa-miR-139-5p	0.30831	9	Medium	BCmicrO|bitargeting_May_2021|MBStar|MirAncesTar|miranda_May_2021|mirbase|mirCoX|MiRNATIP|PITA_May_2021
MED29	Q9NX70		hsa-miR-139-5p	0.308219	8	Medium	BCmicrO|MirAncesTar|miranda_May_2021|miRcode|mirCoX|MiRNATIP|miRTar2GO|RNA22
XPO5	Q9HAV4		hsa-miR-139-5p	0.308127	9	Medium	BCmicrO|Cupid|MBStar|MirAncesTar|miranda_May_2021|miRcode|mirCoX|MiRNATIP|RNA22
SLC35F5	Q8WV83		hsa-miR-139-5p	0.30805	9	Medium	BCmicrO|bitargeting_May_2021|MirAncesTar|miranda_May_2021|miRcode|mirCoX|miRDB_v6|MiRNATIP|RNA22
NEO1	Q92859		hsa-miR-139-5p	0.307974	7	Medium	BCmicrO|MBStar|MirAncesTar|miRcode|mirCoX|MiRNATIP|miRTar2GO
BCAS3	Q9H6U6		hsa-miR-139-5p	0.307949	8	Medium	BCmicrO|CoMeTa|MirAncesTar|miranda_May_2021|mirbase|miRcode|mirCoX|mirzag
ELP4	Q96EB1		hsa-miR-139-5p	0.307822	6	Medium	BCmicrO|MirAncesTar|miranda_May_2021|mirCoX|RNA22|TargetScan_v7_2
MYCL	P12524		hsa-miR-139-5p	0.307696	8	Medium	BCmicrO|MBStar|MirAncesTar|miranda_May_2021|miRcode|mirCoX|MiRNATIP|mirzag
ZKSCAN1	P17029		hsa-miR-139-5p	0.30768	8	Medium	BCmicrO|bitargeting_May_2021|MirAncesTar|miranda_May_2021|miRcode|mirCoX|MultiMiTar|RNA22
NLK	Q9UBE8		hsa-miR-139-5p	0.307676	8	Medium	BCmicrO|bitargeting_May_2021|CoMeTa|MBStar|MirAncesTar|miranda_May_2021|mirCoX|miRTar2GO
RELL1	Q8IUW5		hsa-miR-139-5p	0.307664	9	Medium	BCmicrO|DIANA|MBStar|MirAncesTar|miranda_May_2021|miRcode|mirCoX|mirzag|RNA22
RRP1	P56182		hsa-miR-139-5p	0.307611	8	Medium	BCmicrO|bitargeting_May_2021|MBStar|MirAncesTar|miRcode|mirCoX|mirmap_May_2021|miRTar2GO
COX10	Q12887		hsa-miR-139-5p	0.307532	10	Medium	BCmicrO|bitargeting_May_2021|MBStar|MirAncesTar|miranda_May_2021|mirCoX|MiRNATIP|miRTar2GO|PITA_May_2021|RNA22
ATP2A2	P16615		hsa-miR-139-5p	0.307385	8	Medium	BCmicrO|Cupid|MBStar|MirAncesTar|miRcode|mirCoX|MiRNATIP|RNA22
FEM1C	Q96JP0		hsa-miR-139-5p	0.307352	9	Medium	BCmicrO|DIANA|MBStar|MirAncesTar|miranda_May_2021|miRcode|mirCoX|MiRNATIP|mirzag
CCDC144NL	Q6NUI1	Yes	hsa-miR-139-5p	0.307159	6	Medium	BCmicrO|MirAncesTar|miRcode|mirCoX|MirSNPInTarget|mirzag
ILDR1	Q86SU0		hsa-miR-139-5p	0.307063	8	Medium	BCmicrO|MBStar|MirAncesTar|miranda_May_2021|miRcode|mirCoX|mirzag|RNA22
AKT2	P31751		hsa-miR-139-5p	0.307041	7	Medium	BCmicrO|MBStar|MirAncesTar|miRcode|mirCoX|miRTar2GO|RNA22
ITGAL	P20701		hsa-miR-139-5p	0.306755	9	Medium	BCmicrO|bitargeting_May_2021|MBStar|MirAncesTar|miranda_May_2021|miRcode|mirCoX|mirzag|RNA22
ARMT1	Q9H993		hsa-miR-139-5p	0.306475	6	Medium	BCmicrO|MirAncesTar|miRcode|mirCoX|miRTar2GO|mirzag
CHCHD2	Q9Y6H1		hsa-miR-139-5p	0.306377	6	Medium	BCmicrO|MBStar|miRcode|mirCoX|miRTar2GO|mirzag
NBN	O60934		hsa-miR-139-5p	0.306282	9	Medium	BCmicrO|MBStar|MirAncesTar|miranda_May_2021|miRcode|mirCoX|MiRNATIP|MirSNPInTarget|mirzag
TSC1	Q92574		hsa-miR-139-5p	0.306229	9	Medium	BCmicrO|bitargeting_May_2021|MBStar|MirAncesTar|miranda_May_2021|miRcode|mirCoX|MiRNATIP|RNA22
ESCO2	Q56NI9		hsa-miR-139-5p	0.306079	7	Medium	BCmicrO|MirAncesTar|miRcode|mirCoX|miRTar2GO|mirzag|RNA22
SOX11	P35716		hsa-miR-139-5p	0.306075	7	Medium	BCmicrO|MBStar|MirAncesTar|mirCoX|miRTar2GO|MultiMiTar|RNA22
NMT1	P30419		hsa-miR-139-5p	0.305994	9	Medium	BCmicrO|bitargeting_May_2021|MBStar|MirAncesTar|miranda_May_2021|miRcode|mirCoX|miRTar2GO|PITA_May_2021
BICD1	Q96G01		hsa-miR-139-5p	0.305742	7	Medium	BCmicrO|MBStar|MirAncesTar|miRcode|mirCoX|MiRNATIP|miRTar2GO
CNTNAP4	Q9C0A0		hsa-miR-139-5p	0.305627	8	Medium	BCmicrO|DIANA|MirAncesTar|miranda_May_2021|mirbase|miRcode|mirCoX|RNA22
BEND4	Q6ZU67		hsa-miR-139-5p	0.305543	8	Medium	BCmicrO|DIANA|MBStar|MirAncesTar|miranda_May_2021|miRcode|mirCoX|MiRNATIP
KIAA0319L	Q8IZA0		hsa-miR-139-5p	0.305408	8	Medium	BCmicrO|MirAncesTar|miranda_May_2021|miRcode|mirCoX|mirmap_May_2021|miRTar2GO|RNA22
PPP1R12B	O60237		hsa-miR-139-5p	0.305233	8	Medium	BCmicrO|CoMeTa|MBStar|MirAncesTar|miranda_May_2021|miRcode|mirCoX|RNA22
LYST	Q99698		hsa-miR-139-5p	0.30514	8	Medium	BCmicrO|bitargeting_May_2021|MirAncesTar|miranda_May_2021|miRcode|mirCoX|miRTar2GO|RNA22
TBC1D5	Q92609		hsa-miR-139-5p	0.305137	11	Medium	BCmicrO|bitargeting_May_2021|DIANA|MBStar|MirAncesTar|miranda_May_2021|miRcode|mirCoX|MiRNATIP|PITA_May_2021|RNA22
SDE2	Q6IQ49		hsa-miR-139-5p	0.30509	6	Medium	BCmicrO|MirAncesTar|miRcode|mirCoX|miRTar2GO|mirzag
ASAP2	O43150		hsa-miR-139-5p	0.305064	7	Medium	BCmicrO|MBStar|MirAncesTar|mirCoX|miRTar2GO|MultiMiTar|RNA22
TMEM200C	A6NKL6		hsa-miR-139-5p	0.304961	6	Medium	BCmicrO|bitargeting_May_2021|miranda_May_2021|mirCoX|RNA22|TargetScan_v7_2
NR2C2	P49116		hsa-miR-139-5p	0.304944	7	Medium	BCmicrO|MirAncesTar|miRcode|mirCoX|miRTar2GO|MultiMiTar|RNA22
ATPSCKMT	Q6P4H8		hsa-miR-139-5p	0.304923	7	Medium	BCmicrO|MBStar|MirAncesTar|miranda_May_2021|mirCoX|miRDB_v6|miRTar2GO
CROCC	Q5TZA2		hsa-miR-139-5p	0.304738	7	Medium	BCmicrO|MirAncesTar|miranda_May_2021|mirbase|miRcode|mirCoX|MirSNPInTarget
EDRF1	Q3B7T1		hsa-miR-139-5p	0.304722	8	Medium	BCmicrO|bitargeting_May_2021|MirAncesTar|miranda_May_2021|miRcode|mirCoX|MiRNATIP|miRTar2GO
UPRT	Q96BW1		hsa-miR-139-5p	0.304706	7	Medium	BCmicrO|MBStar|MirAncesTar|miranda_May_2021|miRcode|mirCoX|mirzag
UBAP2	Q5T6F2		hsa-miR-139-5p	0.304551	8	Medium	BCmicrO|MirAncesTar|miranda_May_2021|miRcode|mirCoX|MiRNATIP|mirzag|RNA22
OSMR	Q99650		hsa-miR-139-5p	0.304526	9	Medium	BCmicrO|bitargeting_May_2021|MBStar|MirAncesTar|miRcode|mirCoX|MiRNATIP|miRTar2GO|RNA22
FAM126A	Q9BYI3		hsa-miR-139-5p	0.30425	9	Medium	BCmicrO|bitargeting_May_2021|MBStar|MirAncesTar|miranda_May_2021|mirCoX|MiRNATIP|miRTar2GO|RNA22
ZNF763	Q0D2J5		hsa-miR-139-5p	0.304223	6	Medium	BCmicrO|Cupid|MirAncesTar|miRcode|mirCoX|PITA_May_2021
LTN1	O94822		hsa-miR-139-5p	0.304217	6	Medium	BCmicrO|MBStar|MirAncesTar|miRcode|mirCoX|miRTar2GO
LRRC75A	Q8NAA5		hsa-miR-139-5p	0.304176	9	Medium	BCmicrO|bitargeting_May_2021|MBStar|MirAncesTar|miranda_May_2021|miRcode|mirCoX|MiRNATIP|MirSNPInTarget
LYRM2	Q9NU23		hsa-miR-139-5p	0.304164	11	Medium	BCmicrO|bitargeting_May_2021|DIANA|MBStar|MirAncesTar|miranda_May_2021|miRcode|mirCoX|MiRNATIP|PITA_May_2021|RNA22
ITSN1	Q15811		hsa-miR-139-5p	0.303962	7	Medium	BCmicrO|CoMeTa|MirAncesTar|miRcode|mirCoX|MiRNATIP|RNA22
ERO1B	Q86YB8		hsa-miR-139-5p	0.303913	8	Medium	BCmicrO|bitargeting_May_2021|CoMeTa|MBStar|MirAncesTar|miranda_May_2021|mirCoX|MiRNATIP
CYP24A1	Q07973		hsa-miR-139-5p	0.303601	9	Medium	BCmicrO|MBStar|MirAncesTar|miranda_May_2021|mirbase|miRcode|mirCoX|MiRNATIP|mirzag
RBM23	Q86U06		hsa-miR-139-5p	0.303598	9	Medium	BCmicrO|bitargeting_May_2021|MirAncesTar|miranda_May_2021|mirbase|miRcode|mirCoX|MiRNATIP|RNA22
GJD2	Q9UKL4		hsa-miR-139-5p	0.303547	5	Medium	BCmicrO|MirAncesTar|mirCoX|RNA22|TargetScan_v7_2
SRP72	O76094		hsa-miR-139-5p	0.303519	6	Medium	BCmicrO|bitargeting_May_2021|CoMeTa|MirAncesTar|miranda_May_2021|mirCoX
DIRAS2	Q96HU8		hsa-miR-139-5p	0.303518	8	Medium	BCmicrO|MBStar|miranda_May_2021|miRcode|mirCoX|MirSNPInTarget|mirzag|RNA22
CPEB2	Q7Z5Q1		hsa-miR-139-5p	0.303487	8	Medium	BCmicrO|MBStar|MirAncesTar|mirCoX|MiRNATIP|miRTar2GO|MultiMiTar|RNA22
STRN	O43815		hsa-miR-139-5p	0.303472	10	Medium	BCmicrO|bitargeting_May_2021|MBStar|MirAncesTar|miranda_May_2021|miRcode|mirCoX|MiRNATIP|MirSNPInTarget|RNA22
YRDC	Q86U90		hsa-miR-139-5p	0.303413	8	Medium	BCmicrO|MirAncesTar|miranda_May_2021|mirbase|miRcode|mirCoX|MiRNATIP|mirzag
AGPAT3	Q9NRZ7		hsa-miR-139-5p	0.30333	8	Medium	BCmicrO|bitargeting_May_2021|MBStar|MirAncesTar|miranda_May_2021|miRcode|mirCoX|miRTar2GO
RNF19A	Q9NV58		hsa-miR-139-5p	0.303177	5	Medium	BCmicrO|MirAncesTar|miRcode|mirCoX|miRTar2GO
B4GALT3	O60512		hsa-miR-139-5p	0.303171	7	Medium	BCmicrO|MirAncesTar|miRcode|mirCoX|miRTar2GO|mirzag|RNA22
TFAP2A	P05549		hsa-miR-139-5p	0.303126	6	Medium	BCmicrO|DIANA|MBStar|miRcode|mirCoX|MultiMiTar
PIAS2	O75928		hsa-miR-139-5p	0.302992	10	Medium	BCmicrO|bitargeting_May_2021|DIANA|MBStar|MirAncesTar|miranda_May_2021|miRcode|mirCoX|MiRNATIP|RNA22
USP7	Q93009		hsa-miR-139-5p	0.302862	11	Medium	BCmicrO|bitargeting_May_2021|MBStar|MirAncesTar|miranda_May_2021|miRcode|mirCoX|mirmap_May_2021|MiRNATIP|MirSNPInTarget|RNA22
PCDHGB1	Q9Y5G3		hsa-miR-139-5p	0.302844	8	Medium	BCmicrO|bitargeting_May_2021|MBStar|MirAncesTar|miranda_May_2021|miRcode|mirCoX|miRDB_v6
COL7A1	Q02388		hsa-miR-139-5p	0.302837	9	Medium	BCmicrO|bitargeting_May_2021|MBStar|MirAncesTar|miranda_May_2021|mirbase|mirCoX|miRTar2GO|RNA22
ZNF844	Q08AG5		hsa-miR-139-5p	0.302734	10	Medium	BCmicrO|DIANA|MirAncesTar|miranda_May_2021|miRcode|mirCoX|miRDB_v6|mirzag|PITA_May_2021|RNA22
HUS1	O60921		hsa-miR-139-5p	0.302684	8	Medium	BCmicrO|bitargeting_May_2021|MirAncesTar|miranda_May_2021|miRcode|mirCoX|miRTar2GO|RNA22
FAM219A	Q8IW50		hsa-miR-139-5p	0.302674	7	Medium	BCmicrO|MirAncesTar|miRcode|mirCoX|miRTar2GO|mirzag|RNA22
PDE8A	O60658		hsa-miR-139-5p	0.302668	9	Medium	BCmicrO|bitargeting_May_2021|MirAncesTar|miranda_May_2021|mirbase|miRcode|mirCoX|MiRNATIP|RNA22
NEU1	Q99519		hsa-miR-139-5p	0.302608	11	Medium	BCmicrO|bitargeting_May_2021|MBStar|MirAncesTar|miranda_May_2021|mirbase|miRcode|mirCoX|mirzag|PITA_May_2021|RNA22
ADNP2	Q6IQ32		hsa-miR-139-5p	0.302489	7	Medium	BCmicrO|MirAncesTar|miRcode|mirCoX|MiRNATIP|miRTar2GO|mirzag
SLAIN2	Q9P270		hsa-miR-139-5p	0.302437	9	Medium	BCmicrO|MBStar|MirAncesTar|miranda_May_2021|miRcode|mirCoX|miRDB_v6|mirzag|RNA22
DGKH	Q86XP1		hsa-miR-139-5p	0.302384	10	Medium	BCmicrO|DIANA|MBStar|MirAncesTar|miranda_May_2021|miRcode|mirCoX|MiRNATIP|PITA_May_2021|RNA22
PRPF38B	Q5VTL8		hsa-miR-139-5p	0.302271	6	Medium	BCmicrO|CoMeTa|MirAncesTar|miranda_May_2021|mirCoX|MultiMiTar
REEP1	Q9H902		hsa-miR-139-5p	0.302206	7	Medium	BCmicrO|CoMeTa|MBStar|MirAncesTar|miranda_May_2021|mirCoX|PITA_May_2021
TSHR	P16473		hsa-miR-139-5p	0.302154	8	Medium	BCmicrO|DIANA|MBStar|MirAncesTar|miRcode|mirCoX|mirzag|RNA22
GDAP2	Q9NXN4		hsa-miR-139-5p	0.302099	9	Medium	BCmicrO|MBStar|MirAncesTar|miranda_May_2021|mirCoX|MirSNPInTarget|MirTar2|mirzag|RNA22
RIF1	Q5UIP0		hsa-miR-139-5p	0.302087	7	Medium	BCmicrO|CoMeTa|MBStar|MirAncesTar|miRcode|mirCoX|RNA22
NAP1L4	Q99733		hsa-miR-139-5p	0.302039	8	Medium	BCmicrO|MBStar|MirAncesTar|miRcode|mirCoX|mirmap_May_2021|miRTar2GO|RNA22
AHCYL2	Q96HN2		hsa-miR-139-5p	0.302026	6	Medium	BCmicrO|MBStar|MirAncesTar|mirCoX|miRTar2GO|MultiMiTar
HGSNAT	Q68CP4		hsa-miR-139-5p	0.301975	8	Medium	BCmicrO|MBStar|MirAncesTar|miranda_May_2021|miRcode|mirCoX|MiRNATIP|mirzag
TMOD2	Q9NZR1		hsa-miR-139-5p	0.301951	9	Medium	BCmicrO|bitargeting_May_2021|MBStar|MirAncesTar|miranda_May_2021|mirbase|miRcode|mirCoX|RNA22
PCDHGA7	Q9Y5G6		hsa-miR-139-5p	0.301831	8	Medium	BCmicrO|bitargeting_May_2021|MBStar|MirAncesTar|miranda_May_2021|miRcode|mirCoX|miRDB_v6
RTL10	Q7L3V2		hsa-miR-139-5p	0.301775	7	Medium	BCmicrO|MirAncesTar|miranda_May_2021|miRcode|mirCoX|miRTar2GO|RNA22
DMXL2	Q8TDJ6		hsa-miR-139-5p	0.301651	7	Medium	BCmicrO|MBStar|MirAncesTar|miRcode|mirCoX|miRTar2GO|RNA22
CCDC85C	A6NKD9		hsa-miR-139-5p	0.301636	7	Medium	bitargeting_May_2021|MBStar|MirAncesTar|miranda_May_2021|miRcode|mirCoX|miRTar2GO
DOK4	Q8TEW6		hsa-miR-139-5p	0.301629	7	Medium	BCmicrO|MBStar|MirAncesTar|miRcode|mirCoX|miRTar2GO|RNA22
TOPBP1	Q92547		hsa-miR-139-5p	0.301539	8	Medium	BCmicrO|MBStar|MirAncesTar|miranda_May_2021|mirbase|miRcode|mirCoX|miRTar2GO
KPNA1	P52294		hsa-miR-139-5p	0.301509	8	Medium	BCmicrO|MBStar|MirAncesTar|miRcode|mirCoX|MiRNATIP|MultiMiTar|PITA_May_2021
RPL37	P61927		hsa-miR-139-5p	0.30147	9	Medium	BCmicrO|MBStar|MirAncesTar|miranda_May_2021|miRcode|mirCoX|mirzag|PITA_May_2021|RNA22
LGI2	Q8N0V4		hsa-miR-139-5p	0.301419	9	Medium	BCmicrO|bitargeting_May_2021|DIANA|MBStar|MirAncesTar|miranda_May_2021|miRcode|mirCoX|RNA22
IRF2BP2	Q7Z5L9		hsa-miR-139-5p	0.30123	8	Medium	BCmicrO|DIANA|MBStar|MirAncesTar|mirCoX|miRTar2GO|MultiMiTar|RNA22
TCF20	Q9UGU0		hsa-miR-139-5p	0.301219	8	Medium	BCmicrO|bitargeting_May_2021|CoMeTa|MirAncesTar|miranda_May_2021|mirCoX|MiRNATIP|RNA22
VPS37C	A5D8V6		hsa-miR-139-5p	0.301205	7	Medium	BCmicrO|MBStar|MirAncesTar|miranda_May_2021|mirCoX|miRTar2GO|RNA22
RIMS2	Q9UQ26		hsa-miR-139-5p	0.30118	6	Medium	BCmicrO|MBStar|MirAncesTar|miRcode|mirCoX|MultiMiTar
UBP1	Q9NZI7		hsa-miR-139-5p	0.301158	7	Medium	BCmicrO|MBStar|MirAncesTar|miranda_May_2021|miRcode|mirCoX|miRTar2GO
GLS	O94925		hsa-miR-139-5p	0.301065	6	Medium	BCmicrO|MBStar|MirAncesTar|miRcode|mirCoX|RNA22
BVES	Q8NE79		hsa-miR-139-5p	0.300849	8	Medium	BCmicrO|MBStar|MirAncesTar|miranda_May_2021|miRcode|mirCoX|mirzag|RNA22
CDY1	Q9Y6F8		hsa-miR-139-5p	0.300536	8	Medium	BCmicrO|CoMeTa|MBStar|MirAncesTar|miranda_May_2021|miRcode|mirCoX|mirzag
GPAT4	Q86UL3		hsa-miR-139-5p	0.30052	8	Medium	BCmicrO|bitargeting_May_2021|MBStar|MirAncesTar|miRcode|mirCoX|miRTar2GO|RNA22
GRAMD1C	Q8IYS0		hsa-miR-139-5p	0.300505	9	Medium	BCmicrO|DIANA|MBStar|MirAncesTar|miranda_May_2021|miRcode|mirCoX|mirzag|RNA22
PCDH9	Q9HC56		hsa-miR-139-5p	0.300478	8	Medium	BCmicrO|MBStar|MirAncesTar|miranda_May_2021|mirCoX|MiRNATIP|RNA22|TargetScan_v7_2
SLC6A6	P31641		hsa-miR-139-5p	0.300441	9	Medium	BCmicrO|MBStar|MirAncesTar|miranda_May_2021|miRcode|mirCoX|MiRNATIP|miRTar2GO|RNA22
SAP30BP	Q9UHR5		hsa-miR-139-5p	0.300406	9	Medium	BCmicrO|bitargeting_May_2021|MBStar|MirAncesTar|miranda_May_2021|mirCoX|mirmap_May_2021|MiRNATIP|miRTar2GO
RUBCN	Q92622		hsa-miR-139-5p	0.300362	8	Medium	BCmicrO|MBStar|MirAncesTar|miranda_May_2021|miRcode|mirCoX|miRTar2GO|RNA22
FAM124A	Q86V42		hsa-miR-139-5p	0.300214	9	Medium	BCmicrO|bitargeting_May_2021|MBStar|MirAncesTar|miranda_May_2021|miRcode|mirCoX|MirSNPInTarget|RNA22
FYTTD1	Q96QD9		hsa-miR-139-5p	0.300094	9	Medium	BCmicrO|DIANA|MBStar|MirAncesTar|miranda_May_2021|miRcode|mirCoX|MiRNATIP|RNA22
ILRUN	Q9H6K1		hsa-miR-139-5p	0.300053	7	Medium	BCmicrO|MBStar|MirAncesTar|miRcode|mirCoX|miRTar2GO|RNA22
GSK3B	P49841		hsa-miR-139-5p	0.300053	10	Medium	BCmicrO|DIANA|MBStar|MirAncesTar|miranda_May_2021|miRcode|mirCoX|MiRNATIP|MirSNPInTarget|PITA_May_2021
UBAC2	Q8NBM4		hsa-miR-139-5p	0.300005	8	Medium	BCmicrO|bitargeting_May_2021|MBStar|MirAncesTar|miranda_May_2021|mirCoX|MiRNATIP|miRTar2GO
RNF135	Q8IUD6		hsa-miR-139-5p	0.29961	8	Medium	BCmicrO|MBStar|MirAncesTar|miranda_May_2021|mirbase|mirCoX|miRTar2GO|RNA22
ZNF100	Q8IYN0		hsa-miR-139-5p	0.299544	9	Medium	BCmicrO|MBStar|MirAncesTar|miranda_May_2021|mirbase|mirCoX|MiRNATIP|miRTar2GO|RNA22
ZNF33A	Q06730		hsa-miR-139-5p	0.29926	8	Medium	BCmicrO|MBStar|MirAncesTar|miranda_May_2021|mirCoX|MiRNATIP|miRTar2GO|RNA22
[truncated: 5,632 more rows]

## Sheet: hippo
Potential proteins in hippo bind to miR‑139-5p in mirDIP_E_2023_02_15_02_22_12
Gene Symbol	Uniprot	Pseudogene	MicroRNA	Integrated Score	Number of Sources	Score Class	Sources
STK3	Q13188		hsa-miR-139-5p	0.130043	5	Medium	BCmicrO|MBStar|MirAncesTar|miRcode|mirCoX
STK4	Q13043		hsa-miR-139-5p	0.450807	12	High	BCmicrO|bitargeting_May_2021|MBStar|MirAncesTar|miranda_May_2021|miRcode|mirCoX|miRDB_v6|MiRNATIP|MirTar2|MultiMiTar|RNA22
LATS1	O95835		hsa-miR-139-5p	0.202769	6	Medium	BCmicrO|MBStar|MirAncesTar|mirCoX|miRTar2GO|RNA22
YAP1	P46937		hsa-miR-139-5p	0.224505	6	Medium	BCmicrO|MBStar|MirAncesTar|mirCoX|MiRNATIP|miRTar2GO
